# Supplementary material for: Association of Acidotolerant Cyanobacteria to Microbial Mats below pH 1 in Acidic Mineral Precipitates in Río Tinto River in Spain
Source: Microorganisms. 2024 Apr 19;12(4):829. doi: 10.3390/microorganisms12040829 (PMC11052175; doi:10.3390/microorganisms12040829)
Supplement: Supplementary file 1 [file microorganisms-12-00829-s001.zip]

Archive with 1 entries (1 files):
- Copia de Table_S1_Evalue.xlsx
