# Supplementary material for: Association of Acidotolerant Cyanobacteria to Microbial Mats below pH 1 in Acidic Mineral Precipitates in Río Tinto River in Spain
Source: Microorganisms. 2024 Apr 19;12(4):829. doi: 10.3390/microorganisms12040829 (PMC11052175; doi:10.3390/microorganisms12040829)
Supplement: Supplementary file 1 [file microorganisms-12-00829-s001.zip › Copia de Table_S1_Evalue.xlsx]

## Sheet: cyano_felipe
Query Sequence ID	Query Title	Scientific Name	Phylum	Subject Title	p. identi	length	mismatch	gap open	e-value	qcovhsp
NODE_1_length_249314_cov_130.995044_6	NODE_1_length_249314_cov_130.995044_6 # 6088 # 7587 # 1 # ID=1_6;partial=00;start_type=ATG;rbs_motif=GGA/GAG/AGG;rbs_spacer=5-10bp;gc_cont=0.677	Dactylococcopsis salina PCC 8305;Dactylococcopsis salina	Cyanobacteria	WP_015229983.1 YvcK family protein [Dactylococcopsis salina]	35.5	307	131	10	1.5x10^-33	61.4
NODE_1_length_249314_cov_130.995044_21	NODE_1_length_249314_cov_130.995044_21 # 35559 # 36773 # 1 # ID=1_21;partial=00;start_type=ATG;rbs_motif=GGA/GAG/AGG;rbs_spacer=5-10bp;gc_cont=0.675	Synechococcus elongatus PCC 7942	Cyanobacteria	pir||PC2235 GrpE protein - Synechococcus sp. (strain PCC 7942) (fragment)	42.5	120	69	0	1.2x10^-22	29.6
NODE_1_length_249314_cov_130.995044_50	NODE_1_length_249314_cov_130.995044_50 # 72966 # 73364 # 1 # ID=1_50;partial=00;start_type=ATG;rbs_motif=GGA/GAG/AGG;rbs_spacer=5-10bp;gc_cont=0.627	Stanieria cyanosphaera;Stanieria cyanosphaera PCC 7437	Cyanobacteria	WP_015194854.1 ribosome maturation factor RimP [Stanieria cyanosphaera]	36.1	108	66	2	1.1x10^-09	81.2
NODE_1_length_249314_cov_130.995044_61	NODE_1_length_249314_cov_130.995044_61 # 88865 # 89887 # -1 # ID=1_61;partial=00;start_type=ATG;rbs_motif=None;rbs_spacer=None;gc_cont=0.670	Anabaena cylindrica;Anabaena cylindrica PCC 7122	Cyanobacteria	WP_015214650.1 enoyl-ACP reductase FabI [Anabaena cylindrica]	67.1	258	83	2	5.6x10^-93	75.4
NODE_1_length_249314_cov_130.995044_111	NODE_1_length_249314_cov_130.995044_111 # 158142 # 158912 # -1 # ID=1_111;partial=00;start_type=ATG;rbs_motif=None;rbs_spacer=None;gc_cont=0.678	Acaryochloris marina MBIC11017	Cyanobacteria	ABW25114.1 conserved hypothetical protein [Acaryochloris marina MBIC11017]	33.1	166	91	6	5.3x10^-11	61.9
NODE_1_length_249314_cov_130.995044_114	NODE_1_length_249314_cov_130.995044_114 # 162333 # 163448 # -1 # ID=1_114;partial=00;start_type=GTG;rbs_motif=None;rbs_spacer=None;gc_cont=0.655	Acaryochloris marina;Acaryochloris marina MBIC11017	Cyanobacteria	WP_012161433.1 ribose-phosphate pyrophosphokinase [Acaryochloris marina]	60.7	323	111	3	1.1x10^-102	86.8
NODE_1_length_249314_cov_130.995044_123	NODE_1_length_249314_cov_130.995044_123 # 176241 # 177566 # -1 # ID=1_123;partial=00;start_type=ATG;rbs_motif=None;rbs_spacer=None;gc_cont=0.662	Cylindrospermum stagnale PCC 7417;Cylindrospermum stagnale	Cyanobacteria	WP_015208074.1 NADP(H)-dependent aldo-keto reductase [Cylindrospermum stagnale]	53.1	326	140	8	1.3x10^-86	73.5
NODE_1_length_249314_cov_130.995044_128	NODE_1_length_249314_cov_130.995044_128 # 185207 # 187240 # 1 # ID=1_128;partial=00;start_type=ATG;rbs_motif=None;rbs_spacer=None;gc_cont=0.662	Acaryochloris sp. CCMEE 5410	Cyanobacteria	WP_010468690.1 alpha/beta fold hydrolase [Acaryochloris sp. CCMEE 5410]	37.9	314	156	8	3.2x10^-47	45.3
NODE_1_length_249314_cov_130.995044_149	NODE_1_length_249314_cov_130.995044_149 # 213153 # 214898 # -1 # ID=1_149;partial=00;start_type=ATG;rbs_motif=GGAGG;rbs_spacer=5-10bp;gc_cont=0.663	Tolypothrix sp. PCC 7601;Fremyella diplosiphon NIES-3275	Cyanobacteria	EKF01725.1 peptidase, M50 family [Tolypothrix sp. PCC 7601]	33.8	400	214	9	2.1x10^-39	68.2
NODE_1_length_249314_cov_130.995044_160	NODE_1_length_249314_cov_130.995044_160 # 240233 # 241087 # 1 # ID=1_160;partial=00;start_type=TTG;rbs_motif=GGAGG;rbs_spacer=5-10bp;gc_cont=0.653	Cyanobium gracile;Cyanobium gracile PCC 6307	Cyanobacteria	WP_015108961.1 indole-3-glycerol phosphate synthase TrpC [Cyanobium gracile]	33.3	195	126	2	2.5x10^-17	68.1
NODE_3_length_202873_cov_127.325269_39	NODE_3_length_202873_cov_127.325269_39 # 48190 # 49302 # 1 # ID=3_39;partial=00;start_type=ATG;rbs_motif=None;rbs_spacer=None;gc_cont=0.663	Oscillatoria acuminata PCC 6304;Oscillatoria acuminata	Cyanobacteria	WP_015149875.1 uroporphyrinogen-III C-methyltransferase [Oscillatoria acuminata]	43.0	242	128	6	1.4x10^-36	64.4
NODE_3_length_202873_cov_127.325269_42	NODE_3_length_202873_cov_127.325269_42 # 50904 # 52412 # 1 # ID=3_42;partial=00;start_type=ATG;rbs_motif=GGA/GAG/AGG;rbs_spacer=5-10bp;gc_cont=0.677	Leptolyngbya sp. PCC 7376	Cyanobacteria	WP_015134528.1 methionine gamma-lyase family protein [Leptolyngbya sp. PCC 7376]	58.3	410	158	6	1.0x10^-127	81.1
NODE_3_length_202873_cov_127.325269_75	NODE_3_length_202873_cov_127.325269_75 # 107805 # 111959 # -1 # ID=3_75;partial=00;start_type=ATG;rbs_motif=GGA/GAG/AGG;rbs_spacer=11-12bp;gc_cont=0.686	Geitlerinema sp. PCC 7407	Cyanobacteria	WP_015171712.1 magnesium chelatase subunit H [Geitlerinema sp. PCC 7407]	54.4	1286	502	21	0.0x10^+00	89.7
NODE_3_length_202873_cov_127.325269_118	NODE_3_length_202873_cov_127.325269_118 # 173490 # 175115 # -1 # ID=3_118;partial=00;start_type=ATG;rbs_motif=None;rbs_spacer=None;gc_cont=0.700	Synechococcus sp. PCC 7502	Cyanobacteria	AFY72594.1 AAA+ family ATPase [Synechococcus sp. PCC 7502]	29.8	500	266	19	1.6x10^-25	87.1
NODE_4_length_201234_cov_132.072434_16	NODE_4_length_201234_cov_132.072434_16 # 23518 # 25605 # -1 # ID=4_16;partial=00;start_type=ATG;rbs_motif=None;rbs_spacer=None;gc_cont=0.659	Rivularia sp. PCC 7116	Cyanobacteria	WP_015118538.1 alpha-1,2-fucosyltransferase [Rivularia sp. PCC 7116]	34.3	361	210	7	1.8x10^-58	50.3
NODE_4_length_201234_cov_132.072434_23	NODE_4_length_201234_cov_132.072434_23 # 35592 # 36287 # 1 # ID=4_23;partial=00;start_type=ATG;rbs_motif=None;rbs_spacer=None;gc_cont=0.621	Chamaesiphon;Chamaesiphon minutus PCC 6605;Chamaesiphon polymorphus CCALA 037	Cyanobacteria	WP_015161748.1 MULTISPECIES: SsrA-binding protein SmpB [Chamaesiphon]	51.9	156	72	2	1.1x10^-36	67.2
NODE_4_length_201234_cov_132.072434_104	NODE_4_length_201234_cov_132.072434_104 # 161474 # 162922 # 1 # ID=4_104;partial=00;start_type=ATG;rbs_motif=AGGA/GGAG/GAGG;rbs_spacer=11-12bp;gc_cont=0.678	Synechococcus sp. PCC 6312	Cyanobacteria	WP_015125909.1 redox-regulated ATPase YchF [Synechococcus sp. PCC 6312]	58.2	409	122	5	1.9x10^-118	84.3
NODE_4_length_201234_cov_132.072434_111	NODE_4_length_201234_cov_132.072434_111 # 170234 # 173086 # -1 # ID=4_111;partial=00;start_type=ATG;rbs_motif=GGA/GAG/AGG;rbs_spacer=5-10bp;gc_cont=0.667	Gloeocapsa sp. PCC 7428	Cyanobacteria	WP_015189201.1 AarF/ABC1/UbiB kinase family protein [Gloeocapsa sp. PCC 7428]	40.3	625	243	14	3.5x10^-108	64.6
NODE_4_length_201234_cov_132.072434_121	NODE_4_length_201234_cov_132.072434_121 # 187671 # 189215 # -1 # ID=4_121;partial=00;start_type=ATG;rbs_motif=GGAG/GAGG;rbs_spacer=5-10bp;gc_cont=0.667	Nostocales;Tolypothrix sp. PCC 7601;Tolypothrix tenuis PCC 7101;Aulosira laxa NIES-50;Nostoc carneum NIES-2107;Fremyella diplosiphon NIES-3275	Cyanobacteria	WP_045870890.1 MULTISPECIES: metal-binding protein [Nostocales]	39.3	107	52	1	1.1x10^-15	20.8
NODE_6_length_189000_cov_128.735177_14	NODE_6_length_189000_cov_128.735177_14 # 23815 # 25647 # -1 # ID=6_14;partial=00;start_type=ATG;rbs_motif=GGA/GAG/AGG;rbs_spacer=5-10bp;gc_cont=0.682	Microcoleus vaginatus;Microcoleus vaginatus FGP-2	Cyanobacteria	WP_006635745.1 Asp-tRNA(Asn)/Glu-tRNA(Gln) amidotransferase subunit GatB [Microcoleus vaginatus]	51.4	523	210	6	5.6x10^-144	84.5
NODE_6_length_189000_cov_128.735177_23	NODE_6_length_189000_cov_128.735177_23 # 39956 # 40987 # 1 # ID=6_23;partial=00;start_type=ATG;rbs_motif=GGA/GAG/AGG;rbs_spacer=5-10bp;gc_cont=0.659	Gloeothece verrucosa PCC 7822;Gloeothece verrucosa	Cyanobacteria	WP_013321511.1 hypothetical protein [Gloeothece verrucosa]	29.8	245	123	8	4.0x10^-14	70.9
NODE_6_length_189000_cov_128.735177_61	NODE_6_length_189000_cov_128.735177_61 # 99962 # 100726 # 1 # ID=6_61;partial=00;start_type=ATG;rbs_motif=None;rbs_spacer=None;gc_cont=0.663	Stanieria cyanosphaera;Stanieria cyanosphaera PCC 7437	Cyanobacteria	WP_015195738.1 nuclease (SNase domain-containing protein) [Stanieria cyanosphaera]	35.8	123	67	4	2.1x10^-12	44.3
NODE_6_length_189000_cov_128.735177_72	NODE_6_length_189000_cov_128.735177_72 # 120169 # 123069 # -1 # ID=6_72;partial=00;start_type=ATG;rbs_motif=None;rbs_spacer=None;gc_cont=0.664	Microcystis aeruginosa;Microcystis aeruginosa PCC 7806;Microcystis aeruginosa DIANCHI905;Microcystis aeruginosa PCC 7806SL;Microcystis aeruginosa Ma_AC_P_19900807_S300	Cyanobacteria	WP_002748211.1 DNA gyrase subunit A [Microcystis aeruginosa]	49.5	861	385	7	2.6x10^-228	86.8
NODE_8_length_170782_cov_13.704234_10	NODE_8_length_170782_cov_13.704234_10 # 11267 # 11881 # -1 # ID=8_10;partial=00;start_type=GTG;rbs_motif=None;rbs_spacer=None;gc_cont=0.637	Microcystis;Microcystis viridis NIES-102;Microcystis aeruginosa NIES-843;Microcystis aeruginosa NIES-1211;Microcystis sp. T1-4;Microcystis aeruginosa NIES-2519;Microcystis aeruginosa NIES-2522	Cyanobacteria	WP_008201144.1 MULTISPECIES: type II toxin-antitoxin system RelE/ParE family toxin [Microcystis]	60.0	95	38	0	8.4x10^-28	46.3
NODE_8_length_170782_cov_13.704234_37	NODE_8_length_170782_cov_13.704234_37 # 39383 # 40420 # 1 # ID=8_37;partial=00;start_type=ATG;rbs_motif=GGAG/GAGG;rbs_spacer=5-10bp;gc_cont=0.699	[Oscillatoria] sp. PCC 6506;Kamptonema	Cyanobacteria	WP_007357875.1 MULTISPECIES: low specificity L-threonine aldolase [Kamptonema]	54.8	334	146	2	7.4x10^-93	95.1
NODE_8_length_170782_cov_13.704234_98	NODE_8_length_170782_cov_13.704234_98 # 109488 # 109793 # 1 # ID=8_98;partial=00;start_type=ATG;rbs_motif=GGAG/GAGG;rbs_spacer=5-10bp;gc_cont=0.657	Microcystis;Microcystis viridis NIES-102;Microcystis aeruginosa NIES-843;Microcystis aeruginosa PCC 9809;Microcystis flos-aquae DF17	Cyanobacteria	WP_002795680.1 MULTISPECIES: HigA family addiction module antidote protein [Microcystis]	66.7	96	32	0	3.4x10^-30	94.1
NODE_8_length_170782_cov_13.704234_131	NODE_8_length_170782_cov_13.704234_131 # 140328 # 140984 # 1 # ID=8_131;partial=00;start_type=ATG;rbs_motif=None;rbs_spacer=None;gc_cont=0.671	Nostoc sp. PCC 7524	Cyanobacteria	WP_015137380.1 septal ring lytic transglycosylase RlpA family protein [Nostoc sp. PCC 7524]	55.7	88	39	0	7.7x10^-19	40.2
NODE_9_length_165441_cov_1320.068663_2	NODE_9_length_165441_cov_1320.068663_2 # 1054 # 1185 # 1 # ID=9_2;partial=00;start_type=ATG;rbs_motif=GGAG/GAGG;rbs_spacer=5-10bp;gc_cont=0.341	Moorea producens 3L;Moorea producens	Cyanobacteria	WP_008182021.1 hypothetical protein [Moorea producens]	59.0	39	16	0	2.4x10^-04	88.6
NODE_9_length_165441_cov_1320.068663_4	NODE_9_length_165441_cov_1320.068663_4 # 1889 # 4360 # 1 # ID=9_4;partial=00;start_type=ATG;rbs_motif=None;rbs_spacer=None;gc_cont=0.368	Geitlerinema sp. PCC 7407	Cyanobacteria	WP_015170572.1 ATP-dependent Clp protease ATP-binding subunit [Geitlerinema sp. PCC 7407]	80.4	813	157	1	0.0x10^+00	98.7
NODE_9_length_165441_cov_1320.068663_6	NODE_9_length_165441_cov_1320.068663_6 # 6140 # 7327 # -1 # ID=9_6;partial=00;start_type=ATG;rbs_motif=AGxAG;rbs_spacer=5-10bp;gc_cont=0.321	Calothrix parietina;Calothrix sp. PCC 6303	Cyanobacteria	WP_015200545.1 molybdopterin-synthase adenylyltransferase MoeB [Calothrix parietina]	39.0	364	203	6	9.2x10^-63	90.2
NODE_9_length_165441_cov_1320.068663_12	NODE_9_length_165441_cov_1320.068663_12 # 10543 # 11187 # -1 # ID=9_12;partial=00;start_type=ATG;rbs_motif=None;rbs_spacer=None;gc_cont=0.281	Cyanobacteria;Chroogloeocystis siderophila 5.2 s.c.1;Gloeocapsa sp. PCC 7428;Chroococcidiopsis sp. TS-821;Chroococcales cyanobacterium IPPAS B-1203	Cyanobacteria	WP_015188606.1 MULTISPECIES: global nitrogen regulator NtcA [Cyanobacteria]	31.7	139	93	1	9.8x10^-11	63.7
NODE_9_length_165441_cov_1320.068663_13	NODE_9_length_165441_cov_1320.068663_13 # 11213 # 11842 # 1 # ID=9_13;partial=00;start_type=ATG;rbs_motif=None;rbs_spacer=None;gc_cont=0.290	Halothece sp. PCC 7418	Cyanobacteria	WP_015227770.1 response regulator transcription factor [Halothece sp. PCC 7418]	42.3	215	105	3	2.3x10^-36	93.3
NODE_9_length_165441_cov_1320.068663_14	NODE_9_length_165441_cov_1320.068663_14 # 11980 # 12201 # 1 # ID=9_14;partial=00;start_type=ATG;rbs_motif=None;rbs_spacer=None;gc_cont=0.311	Microcoleus vaginatus;Microcoleus vaginatus FGP-2	Cyanobacteria	WP_006634943.1 thiamine biosynthesis protein ThiS [Microcoleus vaginatus]	38.2	68	42	0	1.0x10^-07	91.9
NODE_9_length_165441_cov_1320.068663_19	NODE_9_length_165441_cov_1320.068663_19 # 15962 # 16570 # 1 # ID=9_19;partial=00;start_type=ATG;rbs_motif=None;rbs_spacer=None;gc_cont=0.320	Pseudanabaena sp. PCC 7367	Cyanobacteria	WP_015165653.1 30S ribosomal protein S4 [Pseudanabaena sp. PCC 7367]	55.5	200	89	0	2.3x10^-57	98.5
NODE_9_length_165441_cov_1320.068663_22	NODE_9_length_165441_cov_1320.068663_22 # 18029 # 18400 # -1 # ID=9_22;partial=00;start_type=ATG;rbs_motif=None;rbs_spacer=None;gc_cont=0.306	Geitlerinema sp. PCC 7407	Cyanobacteria	WP_015170289.1 thioredoxin [Geitlerinema sp. PCC 7407]	69.2	107	33	0	1.2x10^-40	86.3
NODE_9_length_165441_cov_1320.068663_26	NODE_9_length_165441_cov_1320.068663_26 # 21896 # 22414 # -1 # ID=9_26;partial=00;start_type=ATG;rbs_motif=None;rbs_spacer=None;gc_cont=0.339	Acaryochloris;Acaryochloris marina MBIC11017	Cyanobacteria	WP_010477416.1 MULTISPECIES: acetolactate synthase small subunit [Acaryochloris]	74.4	172	44	0	1.6x10^-64	99.4
NODE_9_length_165441_cov_1320.068663_27	NODE_9_length_165441_cov_1320.068663_27 # 22437 # 23627 # -1 # ID=9_27;partial=00;start_type=ATG;rbs_motif=GGA/GAG/AGG;rbs_spacer=5-10bp;gc_cont=0.297	Acaryochloris marina;Acaryochloris marina MBIC11017	Cyanobacteria	WP_012164379.1 YjgP/YjgQ family permease [Acaryochloris marina]	23.0	213	153	3	1.2x10^-06	53.4
NODE_9_length_165441_cov_1320.068663_31	NODE_9_length_165441_cov_1320.068663_31 # 26505 # 27896 # -1 # ID=9_31;partial=00;start_type=ATG;rbs_motif=None;rbs_spacer=None;gc_cont=0.325	Cyanobacterium aponinum;Cyanobacterium aponinum PCC 10605	Cyanobacteria	WP_015218326.1 tRNA uridine-5-carboxymethylaminomethyl(34) synthesis GTPase MnmE [Cyanobacterium aponinum]	35.9	465	281	7	2.2x10^-76	99.1
NODE_9_length_165441_cov_1320.068663_34	NODE_9_length_165441_cov_1320.068663_34 # 28990 # 29844 # -1 # ID=9_34;partial=00;start_type=ATG;rbs_motif=GGA/GAG/AGG;rbs_spacer=5-10bp;gc_cont=0.306	Gloeothece verrucosa PCC 7822;Gloeothece verrucosa	Cyanobacteria	WP_013324246.1 UDP-3-O-acyl-N-acetylglucosamine deacetylase [Gloeothece verrucosa]	37.1	278	161	6	1.1x10^-36	95.4
NODE_9_length_165441_cov_1320.068663_40	NODE_9_length_165441_cov_1320.068663_40 # 34562 # 35161 # 1 # ID=9_40;partial=00;start_type=ATG;rbs_motif=None;rbs_spacer=None;gc_cont=0.288	Halothece sp. PCC 7418	Cyanobacteria	WP_015226641.1 tetratricopeptide repeat protein [Halothece sp. PCC 7418]	36.3	113	64	1	1.0x10^-09	56.5
NODE_9_length_165441_cov_1320.068663_41	NODE_9_length_165441_cov_1320.068663_41 # 35243 # 35794 # -1 # ID=9_41;partial=00;start_type=ATG;rbs_motif=None;rbs_spacer=None;gc_cont=0.292	Leptolyngbya sp. PCC 7375	Cyanobacteria	WP_006517988.1 GNAT family N-acetyltransferase [Leptolyngbya sp. PCC 7375]	46.0	137	74	0	3.1x10^-29	74.5
NODE_9_length_165441_cov_1320.068663_44	NODE_9_length_165441_cov_1320.068663_44 # 37805 # 38608 # 1 # ID=9_44;partial=00;start_type=ATG;rbs_motif=None;rbs_spacer=None;gc_cont=0.335	Oscillatoriales cyanobacterium JSC-12	Cyanobacteria	WP_009556593.1 acetyl-CoA carboxylase, carboxyltransferase subunit beta [Oscillatoriales cyanobacterium JSC-12]	61.7	256	98	0	4.4x10^-85	95.5
NODE_9_length_165441_cov_1320.068663_47	NODE_9_length_165441_cov_1320.068663_47 # 40374 # 40673 # 1 # ID=9_47;partial=00;start_type=ATG;rbs_motif=AGGA;rbs_spacer=5-10bp;gc_cont=0.360	Microcoleus sp. PCC 7113	Cyanobacteria	WP_015182884.1 2Fe-2S iron-sulfur cluster binding domain-containing protein [Microcoleus sp. PCC 7113]	78.8	99	21	0	9.5x10^-41	99.0
NODE_9_length_165441_cov_1320.068663_53	NODE_9_length_165441_cov_1320.068663_53 # 43605 # 43991 # -1 # ID=9_53;partial=00;start_type=ATG;rbs_motif=None;rbs_spacer=None;gc_cont=0.310	Oscillatoriales cyanobacterium JSC-12	Cyanobacteria	WP_009767970.1 30S ribosomal protein S9 [Oscillatoriales cyanobacterium JSC-12]	52.3	128	61	0	1.4x10^-28	99.2
NODE_9_length_165441_cov_1320.068663_54	NODE_9_length_165441_cov_1320.068663_54 # 44008 # 44439 # -1 # ID=9_54;partial=00;start_type=ATG;rbs_motif=None;rbs_spacer=None;gc_cont=0.333	Acaryochloris;Acaryochloris marina MBIC11017	Cyanobacteria	WP_010480586.1 MULTISPECIES: 50S ribosomal protein L13 [Acaryochloris]	55.9	143	63	0	3.7x10^-38	99.3
NODE_9_length_165441_cov_1320.068663_57	NODE_9_length_165441_cov_1320.068663_57 # 45859 # 46227 # -1 # ID=9_57;partial=00;start_type=ATG;rbs_motif=AGGAG;rbs_spacer=5-10bp;gc_cont=0.347	Geitlerinema sp. PCC 7407	Cyanobacteria	WP_015170868.1 30S ribosomal protein S13 [Geitlerinema sp. PCC 7407]	63.3	120	44	0	8.1x10^-34	97.6
NODE_9_length_165441_cov_1320.068663_60	NODE_9_length_165441_cov_1320.068663_60 # 47699 # 48211 # -1 # ID=9_60;partial=00;start_type=ATG;rbs_motif=None;rbs_spacer=None;gc_cont=0.361	Acaryochloris sp. CCMEE 5410	Cyanobacteria	WP_010469299.1 30S ribosomal protein S5 [Acaryochloris sp. CCMEE 5410]	65.0	143	50	0	1.4x10^-44	83.6
NODE_9_length_165441_cov_1320.068663_61	NODE_9_length_165441_cov_1320.068663_61 # 48259 # 48549 # -1 # ID=9_61;partial=00;start_type=ATG;rbs_motif=None;rbs_spacer=None;gc_cont=0.364	Microcystis;Microcystis aeruginosa PCC 7806;Microcystis aeruginosa NIES-87;Microcystis aeruginosa PCC 9806;Microcystis aeruginosa PCC 9717;Microcystis aeruginosa DIANCHI905;Microcystis panniformis FACHB-1757;Microcystis aeruginosa NIES-2549;Microcystis aeruginosa NIES-2481;Microcystis aeruginosa PCC 7806SL;Microcystis aeruginosa Sj;Microcystis aeruginosa NIES-2521;Microcystis sp. M_OC_Ca_00000000…	Cyanobacteria	WP_002746610.1 MULTISPECIES: 50S ribosomal protein L18 [Microcystis]	54.7	95	43	0	2.3x10^-20	97.9
NODE_9_length_165441_cov_1320.068663_64	NODE_9_length_165441_cov_1320.068663_64 # 49587 # 50147 # -1 # ID=9_64;partial=00;start_type=ATG;rbs_motif=None;rbs_spacer=None;gc_cont=0.332	Chroogloeocystis siderophila 5.2 s.c.1;Gloeocapsa sp. PCC 7428;Chroococcaceae	Cyanobacteria	WP_015187430.1 MULTISPECIES: 50S ribosomal protein L5 [Chroococcaceae]	58.2	177	73	1	3.0x10^-56	94.7
NODE_9_length_165441_cov_1320.068663_65	NODE_9_length_165441_cov_1320.068663_65 # 50209 # 50493 # -1 # ID=9_65;partial=00;start_type=ATG;rbs_motif=AGGA;rbs_spacer=5-10bp;gc_cont=0.281	Pleurocapsa minor;Pleurocapsa sp. PCC 7327	Cyanobacteria	WP_015144994.1 50S ribosomal protein L24 [Pleurocapsa minor]	49.4	85	43	0	4.2x10^-14	89.5
NODE_9_length_165441_cov_1320.068663_66	NODE_9_length_165441_cov_1320.068663_66 # 50490 # 50855 # -1 # ID=9_66;partial=00;start_type=ATG;rbs_motif=None;rbs_spacer=None;gc_cont=0.374	Geitlerinema sp. PCC 7407	Cyanobacteria	WP_015170858.1 50S ribosomal protein L14 [Geitlerinema sp. PCC 7407]	67.8	121	39	0	2.0x10^-40	99.2
NODE_9_length_165441_cov_1320.068663_67	NODE_9_length_165441_cov_1320.068663_67 # 50901 # 51134 # -1 # ID=9_67;partial=00;start_type=ATG;rbs_motif=None;rbs_spacer=None;gc_cont=0.274	Crinalium epipsammum;Crinalium epipsammum PCC 9333	Cyanobacteria	WP_015203291.1 30S ribosomal protein S17 [Crinalium epipsammum]	48.1	77	40	0	5.0x10^-13	98.7
NODE_9_length_165441_cov_1320.068663_71	NODE_9_length_165441_cov_1320.068663_71 # 52498 # 52809 # -1 # ID=9_71;partial=00;start_type=ATG;rbs_motif=None;rbs_spacer=None;gc_cont=0.333	Rivularia sp. PCC 7116	Cyanobacteria	WP_015118720.1 50S ribosomal protein L22 [Rivularia sp. PCC 7116]	46.2	106	54	1	1.4x10^-18	99.0
NODE_9_length_165441_cov_1320.068663_72	NODE_9_length_165441_cov_1320.068663_72 # 52849 # 53127 # -1 # ID=9_72;partial=00;start_type=ATG;rbs_motif=None;rbs_spacer=None;gc_cont=0.305	Dactylococcopsis salina PCC 8305;Dactylococcopsis salina;Euhalothece sp. KZN 001	Cyanobacteria	WP_015231107.1 30S ribosomal protein S19 [Dactylococcopsis salina]	68.5	92	29	0	5.3x10^-30	98.9
NODE_9_length_165441_cov_1320.068663_77	NODE_9_length_165441_cov_1320.068663_77 # 55859 # 57727 # 1 # ID=9_77;partial=00;start_type=ATG;rbs_motif=AGGA;rbs_spacer=5-10bp;gc_cont=0.339	Halothece sp. PCC 7418	Cyanobacteria	WP_015224983.1 molecular chaperone DnaK [Halothece sp. PCC 7418]	71.3	640	166	1	2.7x10^-250	99.8
NODE_9_length_165441_cov_1320.068663_79	NODE_9_length_165441_cov_1320.068663_79 # 58832 # 60727 # -1 # ID=9_79;partial=00;start_type=ATG;rbs_motif=None;rbs_spacer=None;gc_cont=0.286	Cyanobacterium aponinum PCC 10605	Cyanobacteria	AFZ54301.1 multi-sensor signal transduction histidine kinase [Cyanobacterium aponinum PCC 10605]	35.7	631	374	9	3.2x10^-94	97.2
NODE_9_length_165441_cov_1320.068663_80	NODE_9_length_165441_cov_1320.068663_80 # 60839 # 61324 # -1 # ID=9_80;partial=00;start_type=ATG;rbs_motif=GGA/GAG/AGG;rbs_spacer=5-10bp;gc_cont=0.368	Chroogloeocystis siderophila 5.2 s.c.1;Gloeocapsa sp. PCC 7428;Chroococcaceae	Cyanobacteria	WP_015187505.1 MULTISPECIES: allophycocyanin subunit beta [Chroococcaceae]	90.7	161	15	0	1.2x10^-77	99.4
NODE_9_length_165441_cov_1320.068663_85	NODE_9_length_165441_cov_1320.068663_85 # 66688 # 67671 # -1 # ID=9_85;partial=00;start_type=ATG;rbs_motif=AGGA;rbs_spacer=5-10bp;gc_cont=0.362	Pleurocapsa minor;Pleurocapsa sp. PCC 7327	Cyanobacteria	WP_015141884.1 alpha-ketoacid dehydrogenase subunit beta [Pleurocapsa minor]	72.3	321	89	0	1.4x10^-133	97.9
NODE_9_length_165441_cov_1320.068663_93	NODE_9_length_165441_cov_1320.068663_93 # 73781 # 74425 # -1 # ID=9_93;partial=00;start_type=ATG;rbs_motif=None;rbs_spacer=None;gc_cont=0.309	Crinalium epipsammum;Crinalium epipsammum PCC 9333	Cyanobacteria	WP_015202094.1 imidazole glycerol phosphate synthase subunit HisH [Crinalium epipsammum]	44.6	213	108	4	1.1x10^-41	99.1
NODE_9_length_165441_cov_1320.068663_97	NODE_9_length_165441_cov_1320.068663_97 # 79492 # 80220 # -1 # ID=9_97;partial=00;start_type=ATG;rbs_motif=None;rbs_spacer=None;gc_cont=0.346	Microcystis;Microcystis aeruginosa PCC 7941;Microcystis aeruginosa PCC 7806;Microcystis aeruginosa NIES-298;Microcystis sp. T1-4;Microcystis aeruginosa PCC 9432;Microcystis aeruginosa PCC 9443;Microcystis aeruginosa PCC 9807;Microcystis aeruginosa PCC 9808;Microcystis aeruginosa CACIAM 03;Microcystis sp. MC19;Microcystis aeruginosa DA14;Microcystis flos-aquae TF09;Chroococcales cyanobacterium met…	Cyanobacteria	WP_002752396.1 MULTISPECIES: response regulator transcription factor [Microcystis]	67.2	238	73	2	2.1x10^-86	97.9
NODE_9_length_165441_cov_1320.068663_100	NODE_9_length_165441_cov_1320.068663_100 # 84487 # 84762 # 1 # ID=9_100;partial=00;start_type=ATG;rbs_motif=None;rbs_spacer=None;gc_cont=0.322	Oscillatoriales;Oscillatoria nigro-viridis PCC 7112;Microcoleus vaginatus FGP-2	Cyanobacteria	WP_006631083.1 MULTISPECIES: YggT family protein [Oscillatoriales]	48.4	91	47	0	7.4x10^-16	98.9
NODE_9_length_165441_cov_1320.068663_106	NODE_9_length_165441_cov_1320.068663_106 # 88348 # 88689 # -1 # ID=9_106;partial=00;start_type=ATG;rbs_motif=None;rbs_spacer=None;gc_cont=0.330	Arthrospira platensis C1	Cyanobacteria	EKD08429.1 nitrogen regulatory protein P-II [Arthrospira platensis C1]	57.7	111	47	0	1.7x10^-30	97.4
NODE_9_length_165441_cov_1320.068663_107	NODE_9_length_165441_cov_1320.068663_107 # 88785 # 89039 # 1 # ID=9_107;partial=00;start_type=GTG;rbs_motif=None;rbs_spacer=None;gc_cont=0.275	Cyanobacterium stanieri PCC 7202	Cyanobacteria	AFZ46604.1 SSU ribosomal protein S20P [Cyanobacterium stanieri PCC 7202]	42.0	88	42	1	4.4x10^-07	92.9
NODE_9_length_165441_cov_1320.068663_108	NODE_9_length_165441_cov_1320.068663_108 # 89198 # 92428 # 1 # ID=9_108;partial=00;start_type=ATG;rbs_motif=None;rbs_spacer=None;gc_cont=0.344	Oscillatoria acuminata PCC 6304;Oscillatoria acuminata	Cyanobacteria	WP_015151993.1 DNA-directed RNA polymerase subunit beta [Oscillatoria acuminata]	66.2	1059	356	1	0.0x10^+00	98.3
NODE_9_length_165441_cov_1320.068663_110	NODE_9_length_165441_cov_1320.068663_110 # 94415 # 98284 # 1 # ID=9_110;partial=00;start_type=ATG;rbs_motif=None;rbs_spacer=None;gc_cont=0.311	Acaryochloris marina;Acaryochloris marina MBIC11017	Cyanobacteria	WP_012163977.1 DNA-directed RNA polymerase subunit beta' [Acaryochloris marina]	44.0	1238	670	10	3.1x10^-301	94.9
NODE_9_length_165441_cov_1320.068663_112	NODE_9_length_165441_cov_1320.068663_112 # 99075 # 99701 # 1 # ID=9_112;partial=00;start_type=ATG;rbs_motif=None;rbs_spacer=None;gc_cont=0.306	Gloeocapsa sp. PCC 7428	Cyanobacteria	WP_015189293.1 translation elongation factor Ts [Gloeocapsa sp. PCC 7428]	46.0	198	107	0	2.4x10^-46	94.7
NODE_9_length_165441_cov_1320.068663_135	NODE_9_length_165441_cov_1320.068663_135 # 116116 # 116871 # 1 # ID=9_135;partial=00;start_type=ATG;rbs_motif=None;rbs_spacer=None;gc_cont=0.332	Microcystis;Microcystis viridis NIES-102;Microcystis aeruginosa NIES-843;Microcystis aeruginosa NIES-1211;Microcystis sp. T1-4;Microcystis sp. MC19;Microcystis aeruginosa NIES-2519;Microcystis aeruginosa NIES-2522	Cyanobacteria	WP_008201141.1 MULTISPECIES: uroporphyrinogen-III C-methyltransferase [Microcystis]	47.8	249	130	0	2.1x10^-60	98.8
NODE_9_length_165441_cov_1320.068663_136	NODE_9_length_165441_cov_1320.068663_136 # 116877 # 117188 # 1 # ID=9_136;partial=00;start_type=ATG;rbs_motif=None;rbs_spacer=None;gc_cont=0.301	Nostoc sp. PCC 7107	Cyanobacteria	WP_015111580.1 DUF2488 family protein [Nostoc sp. PCC 7107]	50.0	90	43	1	2.6x10^-17	86.5
NODE_9_length_165441_cov_1320.068663_137	NODE_9_length_165441_cov_1320.068663_137 # 117185 # 118048 # -1 # ID=9_137;partial=00;start_type=ATG;rbs_motif=None;rbs_spacer=None;gc_cont=0.306	Oscillatoria nigro-viridis PCC 7112;Oscillatoria nigro-viridis	Cyanobacteria	WP_015177520.1 fatty acid desaturase [Oscillatoria nigro-viridis]	54.7	278	125	1	1.6x10^-80	96.2
NODE_9_length_165441_cov_1320.068663_139	NODE_9_length_165441_cov_1320.068663_139 # 119581 # 119742 # 1 # ID=9_139;partial=00;start_type=ATG;rbs_motif=None;rbs_spacer=None;gc_cont=0.302	Cyanobacterium aponinum;Cyanobacterium aponinum PCC 10605;Cyanobacterium aponinum IPPAS B-1201	Cyanobacteria	WP_015219655.1 50S ribosomal protein L32 [Cyanobacterium aponinum]	55.8	52	23	0	3.1x10^-06	96.3
NODE_9_length_165441_cov_1320.068663_141	NODE_9_length_165441_cov_1320.068663_141 # 121260 # 121772 # 1 # ID=9_141;partial=00;start_type=ATG;rbs_motif=GGAG/GAGG;rbs_spacer=5-10bp;gc_cont=0.296	Oscillatoriales cyanobacterium JSC-12	Cyanobacteria	WP_009555713.1 allophycocyanin subunit beta [Oscillatoriales cyanobacterium JSC-12]	53.3	169	78	1	8.8x10^-47	98.2
NODE_9_length_165441_cov_1320.068663_147	NODE_9_length_165441_cov_1320.068663_147 # 125292 # 126275 # -1 # ID=9_147;partial=00;start_type=ATG;rbs_motif=None;rbs_spacer=None;gc_cont=0.342	Rivularia sp. PCC 7116	Cyanobacteria	WP_015119801.1 acetyl-CoA carboxylase carboxyltransferase subunit alpha [Rivularia sp. PCC 7116]	53.7	313	145	0	3.5x10^-92	95.4
NODE_9_length_165441_cov_1320.068663_148	NODE_9_length_165441_cov_1320.068663_148 # 126383 # 127129 # -1 # ID=9_148;partial=00;start_type=ATG;rbs_motif=GGA/GAG/AGG;rbs_spacer=5-10bp;gc_cont=0.343	Cyanobacterium stanieri PCC 7202	Cyanobacteria	AFZ46259.1 protein of unknown function DUF561 [Cyanobacterium stanieri PCC 7202]	40.1	232	139	0	3.9x10^-43	93.2
NODE_9_length_165441_cov_1320.068663_149	NODE_9_length_165441_cov_1320.068663_149 # 127156 # 127401 # -1 # ID=9_149;partial=00;start_type=ATG;rbs_motif=None;rbs_spacer=None;gc_cont=0.394	Pseudanabaena sp. PCC 7367	Cyanobacteria	WP_015164008.1 photosystem I iron-sulfur center protein PsaC [Pseudanabaena sp. PCC 7367]	95.1	81	4	0	2.2x10^-27	98.8
NODE_9_length_165441_cov_1320.068663_152	NODE_9_length_165441_cov_1320.068663_152 # 132515 # 134380 # 1 # ID=9_152;partial=00;start_type=ATG;rbs_motif=GGA/GAG/AGG;rbs_spacer=5-10bp;gc_cont=0.322	Dactylococcopsis salina PCC 8305;Dactylococcopsis salina	Cyanobacteria	WP_015230412.1 glutamine--fructose-6-phosphate transaminase (isomerizing) [Dactylococcopsis salina]	42.9	638	338	5	6.1x10^-138	99.8
NODE_9_length_165441_cov_1320.068663_156	NODE_9_length_165441_cov_1320.068663_156 # 138676 # 138813 # 1 # ID=9_156;partial=00;start_type=ATG;rbs_motif=None;rbs_spacer=None;gc_cont=0.304	Crinalium epipsammum;Crinalium epipsammum PCC 9333	Cyanobacteria	WP_015203696.1 50S ribosomal protein L34 [Crinalium epipsammum]	59.1	44	18	0	1.1x10^-04	95.7
NODE_9_length_165441_cov_1320.068663_161	NODE_9_length_165441_cov_1320.068663_161 # 142530 # 142841 # 1 # ID=9_161;partial=00;start_type=ATG;rbs_motif=None;rbs_spacer=None;gc_cont=0.292	Acaryochloris marina;Acaryochloris marina MBIC11017	Cyanobacteria	WP_012162451.1 30S ribosomal protein S6 [Acaryochloris marina]	35.9	92	59	0	4.3x10^-12	88.5
NODE_9_length_165441_cov_1320.068663_162	NODE_9_length_165441_cov_1320.068663_162 # 147903 # 148400 # -1 # ID=9_162;partial=00;start_type=ATG;rbs_motif=None;rbs_spacer=None;gc_cont=0.301	Calothrix sp. PCC 7507	Cyanobacteria	WP_015126384.1 acetyl-CoA carboxylase biotin carboxyl carrier protein [Calothrix sp. PCC 7507]	54.7	75	34	0	1.3x10^-15	45.2
NODE_9_length_165441_cov_1320.068663_168	NODE_9_length_165441_cov_1320.068663_168 # 152429 # 152638 # 1 # ID=9_168;partial=00;start_type=ATG;rbs_motif=GGA/GAG/AGG;rbs_spacer=5-10bp;gc_cont=0.343	Nostoc sp. PCC 7107	Cyanobacteria	WP_015111814.1 photosystem I reaction center subunit IV [Nostoc sp. PCC 7107]	73.9	69	18	0	1.6x10^-23	98.6
NODE_9_length_165441_cov_1320.068663_173	NODE_9_length_165441_cov_1320.068663_173 # 156844 # 158025 # -1 # ID=9_173;partial=00;start_type=ATG;rbs_motif=None;rbs_spacer=None;gc_cont=0.310	Halothece sp. PCC 7418	Cyanobacteria	WP_015224379.1 glycosyltransferase family 4 protein [Halothece sp. PCC 7418]	50.3	368	181	1	6.0x10^-99	92.9
NODE_9_length_165441_cov_1320.068663_178	NODE_9_length_165441_cov_1320.068663_178 # 162989 # 164317 # 1 # ID=9_178;partial=00;start_type=ATG;rbs_motif=None;rbs_spacer=None;gc_cont=0.294	Acaryochloris marina MBIC11017	Cyanobacteria	ABW31634.1 menaquinone-specific isochorismate synthase (plasmid) [Acaryochloris marina MBIC11017]	30.1	432	272	7	8.7x10^-46	93.2
NODE_9_length_165441_cov_1320.068663_179	NODE_9_length_165441_cov_1320.068663_179 # 164320 # 165441 # 1 # ID=9_179;partial=01;start_type=ATG;rbs_motif=GGA/GAG/AGG;rbs_spacer=5-10bp;gc_cont=0.316	Chamaesiphon minutus PCC 6605;Chamaesiphon minutus	Cyanobacteria	WP_015160606.1 2-succinyl-5-enolpyruvyl-6-hydroxy-3-cyclohexene-1-carboxylic-acid synthase [Chamaesiphon minutus]	36.0	328	205	3	1.4x10^-52	86.9
NODE_10_length_163893_cov_128.757172_75	NODE_10_length_163893_cov_128.757172_75 # 108754 # 109326 # -1 # ID=10_75;partial=00;start_type=ATG;rbs_motif=None;rbs_spacer=None;gc_cont=0.574	Pleurocapsa minor;Pleurocapsa sp. PCC 7327	Cyanobacteria	WP_015143718.1 glutathione S-transferase family protein [Pleurocapsa minor]	49.4	174	81	3	1.1x10^-37	91.1
NODE_10_length_163893_cov_128.757172_76	NODE_10_length_163893_cov_128.757172_76 # 109688 # 110359 # -1 # ID=10_76;partial=00;start_type=ATG;rbs_motif=None;rbs_spacer=None;gc_cont=0.601	Pleurocapsa minor;Pleurocapsa sp. PCC 7327	Cyanobacteria	WP_015143718.1 glutathione S-transferase family protein [Pleurocapsa minor]	48.6	177	85	3	1.1x10^-39	79.0
NODE_10_length_163893_cov_128.757172_85	NODE_10_length_163893_cov_128.757172_85 # 123135 # 124280 # 1 # ID=10_85;partial=00;start_type=ATG;rbs_motif=None;rbs_spacer=None;gc_cont=0.669	Oscillatoria acuminata PCC 6304;Oscillatoria acuminata	Cyanobacteria	WP_015150338.1 peptidase S16 [Oscillatoria acuminata]	31.5	260	121	3	4.6x10^-27	67.8
NODE_11_length_163282_cov_131.448770_5	NODE_11_length_163282_cov_131.448770_5 # 8107 # 8982 # -1 # ID=11_5;partial=00;start_type=ATG;rbs_motif=None;rbs_spacer=None;gc_cont=0.655	Pleurocapsa minor;Pleurocapsa sp. PCC 7327	Cyanobacteria	WP_015143974.1 class I SAM-dependent methyltransferase [Pleurocapsa minor]	42.0	288	147	6	3.7x10^-53	98.6
NODE_11_length_163282_cov_131.448770_9	NODE_11_length_163282_cov_131.448770_9 # 12204 # 12710 # 1 # ID=11_9;partial=00;start_type=ATG;rbs_motif=None;rbs_spacer=None;gc_cont=0.637	Pleurocapsa minor;Pleurocapsa sp. PCC 7327	Cyanobacteria	WP_015145820.1 YbaB/EbfC family nucleoid-associated protein [Pleurocapsa minor]	41.5	106	62	0	1.8x10^-15	62.7
NODE_11_length_163282_cov_131.448770_34	NODE_11_length_163282_cov_131.448770_34 # 54587 # 58810 # 1 # ID=11_34;partial=00;start_type=ATG;rbs_motif=None;rbs_spacer=None;gc_cont=0.657	Geitlerinema sp. PCC 7407	Cyanobacteria	WP_015171193.1 magnesium chelatase subunit H [Geitlerinema sp. PCC 7407]	63.9	1337	463	11	0.0x10^+00	94.0
NODE_11_length_163282_cov_131.448770_37	NODE_11_length_163282_cov_131.448770_37 # 61629 # 62834 # -1 # ID=11_37;partial=00;start_type=GTG;rbs_motif=GGA/GAG/AGG;rbs_spacer=5-10bp;gc_cont=0.671	Geitlerinema sp. PCC 7407	Cyanobacteria	WP_015173088.1 vitamin K epoxide reductase family protein [Geitlerinema sp. PCC 7407]	37.3	327	154	6	3.3x10^-44	80.8
NODE_11_length_163282_cov_131.448770_57	NODE_11_length_163282_cov_131.448770_57 # 87566 # 88258 # 1 # ID=11_57;partial=00;start_type=ATG;rbs_motif=GGA/GAG/AGG;rbs_spacer=5-10bp;gc_cont=0.667	Geitlerinema sp. PCC 7407	Cyanobacteria	WP_015173771.1 DUF1823 family protein [Geitlerinema sp. PCC 7407]	31.6	133	75	5	1.2x10^-06	57.6
NODE_11_length_163282_cov_131.448770_93	NODE_11_length_163282_cov_131.448770_93 # 145303 # 145866 # -1 # ID=11_93;partial=00;start_type=ATG;rbs_motif=None;rbs_spacer=None;gc_cont=0.654	Microcoleus vaginatus;Microcoleus vaginatus FGP-2	Cyanobacteria	WP_006634842.1 DUF4079 domain-containing protein [Microcoleus vaginatus]	43.4	159	80	2	2.8x10^-22	84.6
NODE_12_length_156823_cov_129.408243_2	NODE_12_length_156823_cov_129.408243_2 # 994 # 1806 # -1 # ID=12_2;partial=00;start_type=ATG;rbs_motif=None;rbs_spacer=None;gc_cont=0.672	Pleurocapsa minor;Pleurocapsa sp. PCC 7327	Cyanobacteria	WP_015142380.1 lipoyl(octanoyl) transferase LipB [Pleurocapsa minor]	53.5	185	81	3	3.3x10^-48	68.3
NODE_12_length_156823_cov_129.408243_5	NODE_12_length_156823_cov_129.408243_5 # 6185 # 6826 # 1 # ID=12_5;partial=00;start_type=ATG;rbs_motif=None;rbs_spacer=None;gc_cont=0.651	Gloeocapsa sp. PCC 7428	Cyanobacteria	WP_015188253.1 peroxiredoxin [Gloeocapsa sp. PCC 7428]	54.0	150	69	0	1.0x10^-36	70.1
NODE_12_length_156823_cov_129.408243_6	NODE_12_length_156823_cov_129.408243_6 # 7401 # 7889 # 1 # ID=12_6;partial=00;start_type=ATG;rbs_motif=None;rbs_spacer=None;gc_cont=0.667	Oscillatoria acuminata PCC 6304;Oscillatoria acuminata	Cyanobacteria	WP_015149105.1 peroxiredoxin [Oscillatoria acuminata]	46.0	139	74	1	1.8x10^-28	85.3
NODE_12_length_156823_cov_129.408243_29	NODE_12_length_156823_cov_129.408243_29 # 38887 # 40548 # 1 # ID=12_29;partial=00;start_type=ATG;rbs_motif=None;rbs_spacer=None;gc_cont=0.681	Crinalium epipsammum;Crinalium epipsammum PCC 9333	Cyanobacteria	WP_015205432.1 insulinase family protein [Crinalium epipsammum]	45.9	468	241	4	2.8x10^-110	84.3
NODE_12_length_156823_cov_129.408243_61	NODE_12_length_156823_cov_129.408243_61 # 80670 # 81197 # 1 # ID=12_61;partial=00;start_type=ATG;rbs_motif=None;rbs_spacer=None;gc_cont=0.608	Anabaena sp. 90	Cyanobacteria	WP_015083346.1 beta-Ig-H3/fasciclin [Anabaena sp. 90]	32.4	105	65	2	2.1x10^-06	58.5
NODE_12_length_156823_cov_129.408243_64	NODE_12_length_156823_cov_129.408243_64 # 83185 # 83931 # 1 # ID=12_64;partial=00;start_type=ATG;rbs_motif=None;rbs_spacer=None;gc_cont=0.564	Chroococcidiopsis thermalis;Chroococcidiopsis thermalis PCC 7203	Cyanobacteria	WP_015154542.1 fasciclin domain-containing protein [Chroococcidiopsis thermalis]	36.0	136	80	3	5.1x10^-11	53.8
NODE_12_length_156823_cov_129.408243_74	NODE_12_length_156823_cov_129.408243_74 # 94308 # 96194 # -1 # ID=12_74;partial=00;start_type=ATG;rbs_motif=None;rbs_spacer=None;gc_cont=0.679	Geitlerinema sp. PCC 7407	Cyanobacteria	WP_015170635.1 DNA mismatch repair endonuclease MutL [Geitlerinema sp. PCC 7407]	35.5	605	319	16	2.3x10^-76	94.4
NODE_12_length_156823_cov_129.408243_78	NODE_12_length_156823_cov_129.408243_78 # 104873 # 105808 # 1 # ID=12_78;partial=00;start_type=ATG;rbs_motif=GGA/GAG/AGG;rbs_spacer=5-10bp;gc_cont=0.644	Microcystis aeruginosa;Microcystis aeruginosa PCC 7806;Microcystis aeruginosa DIANCHI905;Microcystis aeruginosa PCC 7806SL;Microcystis aeruginosa Ma_AC_P_19900807_S300	Cyanobacteria	WP_002743916.1 DUF3177 family protein [Microcystis aeruginosa]	33.7	178	107	4	1.4x10^-18	57.1
NODE_12_length_156823_cov_129.408243_88	NODE_12_length_156823_cov_129.408243_88 # 119353 # 121101 # 1 # ID=12_88;partial=00;start_type=ATG;rbs_motif=None;rbs_spacer=None;gc_cont=0.679	Cyanobacteria;Chroococcidiopsis thermalis PCC 7203;Chroococcidiopsis cubana SAG 39.79;Chroococcidiopsis cubana CCALA 043;Cyanosarcina cf. burmensis CCALA 770	Cyanobacteria	WP_015156822.1 MULTISPECIES: leucyl aminopeptidase [Cyanobacteria]	47.2	502	197	14	6.0x10^-103	84.4
NODE_12_length_156823_cov_129.408243_91	NODE_12_length_156823_cov_129.408243_91 # 124312 # 126330 # -1 # ID=12_91;partial=00;start_type=ATG;rbs_motif=None;rbs_spacer=None;gc_cont=0.694	[Oscillatoria] sp. PCC 6506;Kamptonema	Cyanobacteria	WP_007357387.1 MULTISPECIES: fibronectin/fibrinogen-binding protein [Kamptonema]	32.2	677	350	19	2.1x10^-67	98.4
NODE_13_length_154413_cov_133.726508_12	NODE_13_length_154413_cov_133.726508_12 # 18457 # 19995 # 1 # ID=13_12;partial=00;start_type=ATG;rbs_motif=None;rbs_spacer=None;gc_cont=0.678	Cyanobacterium aponinum;Cyanobacterium aponinum PCC 10605	Cyanobacteria	WP_015221142.1 RNA polymerase sigma factor RpoD [Cyanobacterium aponinum]	40.1	319	180	4	7.2x10^-52	62.2
NODE_13_length_154413_cov_133.726508_76	NODE_13_length_154413_cov_133.726508_76 # 125049 # 126071 # -1 # ID=13_76;partial=00;start_type=ATG;rbs_motif=None;rbs_spacer=None;gc_cont=0.633	Cyanophora paradoxa	0	CAC85919.1 NAD-dependent glyderaldehyde-3-phosphate dehydrogenase (GAPDH), partial [Cyanophora paradoxa]	80.8	313	60	0	1.5x10^-141	91.8
NODE_13_length_154413_cov_133.726508_77	NODE_13_length_154413_cov_133.726508_77 # 126605 # 127627 # -1 # ID=13_77;partial=00;start_type=ATG;rbs_motif=None;rbs_spacer=None;gc_cont=0.609	Cyanophora paradoxa	0	CAC85919.1 NAD-dependent glyderaldehyde-3-phosphate dehydrogenase (GAPDH), partial [Cyanophora paradoxa]	88.5	313	36	0	6.7x10^-155	91.8
NODE_13_length_154413_cov_133.726508_84	NODE_13_length_154413_cov_133.726508_84 # 146806 # 148407 # -1 # ID=13_84;partial=00;start_type=ATG;rbs_motif=GGA/GAG/AGG;rbs_spacer=11-12bp;gc_cont=0.685	Oscillatoria acuminata PCC 6304;Oscillatoria acuminata	Cyanobacteria	WP_015150149.1 NAD(P)/FAD-dependent oxidoreductase [Oscillatoria acuminata]	44.7	461	183	10	4.6x10^-94	86.3
NODE_14_length_154057_cov_129.070526_17	NODE_14_length_154057_cov_129.070526_17 # 29150 # 30205 # 1 # ID=14_17;partial=00;start_type=TTG;rbs_motif=GGAGG;rbs_spacer=5-10bp;gc_cont=0.688	Pleurocapsa minor;Pleurocapsa sp. PCC 7327	Cyanobacteria	WP_015144755.1 Fe-S-cluster-containing hydrogenase subunit [Pleurocapsa minor]	41.7	336	149	9	3.0x10^-57	92.0
NODE_14_length_154057_cov_129.070526_24	NODE_14_length_154057_cov_129.070526_24 # 39492 # 40934 # -1 # ID=14_24;partial=00;start_type=ATG;rbs_motif=None;rbs_spacer=None;gc_cont=0.654	Gloeocapsa sp. PCC 7428	Cyanobacteria	WP_015187508.1 class I SAM-dependent methyltransferase [Gloeocapsa sp. PCC 7428]	54.0	400	167	6	1.2x10^-117	83.0
NODE_14_length_154057_cov_129.070526_40	NODE_14_length_154057_cov_129.070526_40 # 61151 # 62401 # -1 # ID=14_40;partial=00;start_type=ATG;rbs_motif=GGA/GAG/AGG;rbs_spacer=5-10bp;gc_cont=0.655	Moorea producens 3L	Cyanobacteria	EGJ30524.1 3-isopropylmalate dehydrogenase [Moorea producens 3L]	67.0	361	115	3	6.3x10^-131	86.6
NODE_14_length_154057_cov_129.070526_57	NODE_14_length_154057_cov_129.070526_57 # 92349 # 93494 # -1 # ID=14_57;partial=00;start_type=ATG;rbs_motif=GGA/GAG/AGG;rbs_spacer=11-12bp;gc_cont=0.640	Nostoc sp. PCC 7107	Cyanobacteria	WP_015113780.1 ribose-phosphate pyrophosphokinase [Nostoc sp. PCC 7107]	58.5	311	122	3	2.9x10^-98	81.4
NODE_14_length_154057_cov_129.070526_71	NODE_14_length_154057_cov_129.070526_71 # 115308 # 117533 # 1 # ID=14_71;partial=00;start_type=ATG;rbs_motif=GGA/GAG/AGG;rbs_spacer=5-10bp;gc_cont=0.678	Gloeocapsa sp. PCC 7428	Cyanobacteria	WP_015186804.1 magnesium chelatase ATPase subunit D [Gloeocapsa sp. PCC 7428]	59.5	674	249	6	5.0x10^-195	89.2
NODE_15_length_148369_cov_127.821609_3	NODE_15_length_148369_cov_127.821609_3 # 3660 # 5192 # -1 # ID=15_3;partial=00;start_type=ATG;rbs_motif=None;rbs_spacer=None;gc_cont=0.674	Crinalium epipsammum;Crinalium epipsammum PCC 9333	Cyanobacteria	WP_015202486.1 tryptophan synthase subunit beta [Crinalium epipsammum]	70.8	401	113	2	3.6x10^-160	78.5
NODE_15_length_148369_cov_127.821609_12	NODE_15_length_148369_cov_127.821609_12 # 16524 # 18083 # -1 # ID=15_12;partial=00;start_type=ATG;rbs_motif=AGGAGG;rbs_spacer=5-10bp;gc_cont=0.657	Gloeothece verrucosa PCC 7822	Cyanobacteria	ADN13303.1 TrkA-N domain protein [Gloeothece verrucosa PCC 7822]	37.3	67	42	0	2.0x10^-04	12.9
NODE_15_length_148369_cov_127.821609_16	NODE_15_length_148369_cov_127.821609_16 # 23230 # 23556 # -1 # ID=15_16;partial=00;start_type=GTG;rbs_motif=AGGA;rbs_spacer=5-10bp;gc_cont=0.645	Crinalium epipsammum;Crinalium epipsammum PCC 9333	Cyanobacteria	WP_015201858.1 hypothetical protein [Crinalium epipsammum]	39.8	98	56	1	1.2x10^-12	89.9
NODE_15_length_148369_cov_127.821609_65	NODE_15_length_148369_cov_127.821609_65 # 89442 # 91166 # 1 # ID=15_65;partial=00;start_type=ATG;rbs_motif=AGGAG/GGAGG;rbs_spacer=11-12bp;gc_cont=0.672	Nostoc sp. PCC 7107	Cyanobacteria	WP_015113940.1 HEAT repeat domain-containing protein [Nostoc sp. PCC 7107]	35.3	306	126	11	6.2x10^-28	52.9
NODE_15_length_148369_cov_127.821609_66	NODE_15_length_148369_cov_127.821609_66 # 91215 # 92048 # -1 # ID=15_66;partial=00;start_type=ATG;rbs_motif=AGGA/GGAG/GAGG;rbs_spacer=11-12bp;gc_cont=0.676	Chroococcidiopsis thermalis;Chroococcidiopsis thermalis PCC 7203	Cyanobacteria	WP_015155416.1 HEAT repeat domain-containing protein [Chroococcidiopsis thermalis]	33.6	220	109	9	7.5x10^-11	77.7
NODE_16_length_143256_cov_43.723110_14	NODE_16_length_143256_cov_43.723110_14 # 14787 # 15626 # -1 # ID=16_14;partial=00;start_type=ATG;rbs_motif=GGAG/GAGG;rbs_spacer=5-10bp;gc_cont=0.407	Anabaena cylindrica;Anabaena cylindrica PCC 7122	Cyanobacteria	WP_015217704.1 radical SAM protein [Anabaena cylindrica]	41.4	239	129	3	1.1x10^-46	83.9
NODE_16_length_143256_cov_43.723110_40	NODE_16_length_143256_cov_43.723110_40 # 43027 # 45633 # 1 # ID=16_40;partial=00;start_type=TTG;rbs_motif=GGA/GAG/AGG;rbs_spacer=5-10bp;gc_cont=0.431	Arthrospira platensis;Arthrospira platensis str. Paraca;Arthrospira platensis YZ	Cyanobacteria	WP_006618231.1 malto-oligosyltrehalose synthase [Arthrospira platensis]	33.9	933	540	12	1.8x10^-148	99.0
NODE_16_length_143256_cov_43.723110_72	NODE_16_length_143256_cov_43.723110_72 # 81375 # 82415 # 1 # ID=16_72;partial=00;start_type=ATG;rbs_motif=GGxGG;rbs_spacer=5-10bp;gc_cont=0.443	Chamaesiphon minutus PCC 6605;Chamaesiphon minutus	Cyanobacteria	WP_015158028.1 NADH-quinone oxidoreductase subunit NuoH [Chamaesiphon minutus]	38.5	327	165	5	1.5x10^-53	86.7
NODE_16_length_143256_cov_43.723110_94	NODE_16_length_143256_cov_43.723110_94 # 97537 # 98229 # -1 # ID=16_94;partial=00;start_type=ATG;rbs_motif=None;rbs_spacer=None;gc_cont=0.436	Dactylococcopsis salina PCC 8305;Dactylococcopsis salina	Cyanobacteria	WP_015228767.1 7-cyano-7-deazaguanine synthase QueC [Dactylococcopsis salina]	49.3	225	109	4	1.7x10^-53	95.7
NODE_17_length_140150_cov_128.314584_13	NODE_17_length_140150_cov_128.314584_13 # 20089 # 20988 # -1 # ID=17_13;partial=00;start_type=ATG;rbs_motif=None;rbs_spacer=None;gc_cont=0.653	Halothece sp. PCC 7418	Cyanobacteria	WP_015224693.1 shikimate kinase [Halothece sp. PCC 7418]	44.3	192	90	2	8.0x10^-35	64.0
NODE_17_length_140150_cov_128.314584_45	NODE_17_length_140150_cov_128.314584_45 # 69860 # 72259 # -1 # ID=17_45;partial=00;start_type=ATG;rbs_motif=None;rbs_spacer=None;gc_cont=0.663	Anabaena sp. 90	Cyanobacteria	WP_015083050.1 aminodeoxychorismate synthase component I [Anabaena sp. 90]	39.5	812	360	26	1.8x10^-126	98.1
NODE_17_length_140150_cov_128.314584_59	NODE_17_length_140150_cov_128.314584_59 # 93265 # 93966 # -1 # ID=17_59;partial=00;start_type=ATG;rbs_motif=GGAG/GAGG;rbs_spacer=5-10bp;gc_cont=0.668	Cyanobium gracile;Cyanobium gracile PCC 6307	Cyanobacteria	WP_015110520.1 DUF3119 family protein [Cyanobium gracile]	32.2	146	68	4	5.9x10^-09	61.5
NODE_17_length_140150_cov_128.314584_66	NODE_17_length_140150_cov_128.314584_66 # 105014 # 106897 # -1 # ID=17_66;partial=00;start_type=ATG;rbs_motif=GGAG/GAGG;rbs_spacer=5-10bp;gc_cont=0.655	Cylindrospermum stagnale PCC 7417;Cylindrospermum stagnale	Cyanobacteria	WP_015211255.1 9,9'-di-cis-zeta-carotene desaturase [Cylindrospermum stagnale]	60.4	490	175	6	2.9x10^-164	78.0
NODE_18_length_136147_cov_129.233326_17	NODE_18_length_136147_cov_129.233326_17 # 15108 # 15734 # -1 # ID=18_17;partial=00;start_type=GTG;rbs_motif=GGAGG;rbs_spacer=5-10bp;gc_cont=0.628	Acaryochloris;Acaryochloris marina MBIC11017	Cyanobacteria	WP_010475860.1 MULTISPECIES: DUF1825 family protein [Acaryochloris]	44.3	106	59	0	1.0x10^-20	50.7
NODE_18_length_136147_cov_129.233326_46	NODE_18_length_136147_cov_129.233326_46 # 58985 # 60784 # 1 # ID=18_46;partial=00;start_type=ATG;rbs_motif=GGA/GAG/AGG;rbs_spacer=3-4bp;gc_cont=0.662	Calothrix sp. PCC 7507	Cyanobacteria	WP_015128771.1 nitrate/sulfonate/bicarbonate ABC transporter ATP-binding protein [Calothrix sp. PCC 7507]	48.9	476	175	6	6.6x10^-113	79.2
NODE_18_length_136147_cov_129.233326_77	NODE_18_length_136147_cov_129.233326_77 # 112836 # 113960 # 1 # ID=18_77;partial=00;start_type=ATG;rbs_motif=None;rbs_spacer=None;gc_cont=0.675	Arthrospira platensis C1	Cyanobacteria	EKD06934.1 SCP-like extracellular [Arthrospira platensis C1]	34.5	113	71	2	2.7x10^-08	29.3
NODE_19_length_133165_cov_129.927036_11	NODE_19_length_133165_cov_129.927036_11 # 14243 # 15496 # -1 # ID=19_11;partial=00;start_type=ATG;rbs_motif=None;rbs_spacer=None;gc_cont=0.635	Halothece sp. PCC 7418	Cyanobacteria	WP_015227673.1 RNA polymerase sigma factor RpoD [Halothece sp. PCC 7418]	37.3	410	190	6	1.8x10^-61	93.8
NODE_19_length_133165_cov_129.927036_41	NODE_19_length_133165_cov_129.927036_41 # 76743 # 77156 # 1 # ID=19_41;partial=00;start_type=GTG;rbs_motif=None;rbs_spacer=None;gc_cont=0.635	Oscillatoriales cyanobacterium JSC-12	Cyanobacteria	WP_009768746.1 YggT family protein [Oscillatoriales cyanobacterium JSC-12]	52.4	84	40	0	1.7x10^-19	60.9
NODE_19_length_133165_cov_129.927036_52	NODE_19_length_133165_cov_129.927036_52 # 99818 # 101023 # 1 # ID=19_52;partial=00;start_type=GTG;rbs_motif=GGxGG;rbs_spacer=5-10bp;gc_cont=0.682	Halothece sp. PCC 7418	Cyanobacteria	WP_015227694.1 NAD(P)-dependent oxidoreductase [Halothece sp. PCC 7418]	28.5	379	190	16	5.2x10^-21	91.8
NODE_19_length_133165_cov_129.927036_55	NODE_19_length_133165_cov_129.927036_55 # 103865 # 104344 # -1 # ID=19_55;partial=00;start_type=ATG;rbs_motif=None;rbs_spacer=None;gc_cont=0.667	Crinalium epipsammum;Crinalium epipsammum PCC 9333	Cyanobacteria	WP_015202566.1 YlxR family protein [Crinalium epipsammum]	42.0	88	40	2	2.6x10^-08	55.0
NODE_19_length_133165_cov_129.927036_60	NODE_19_length_133165_cov_129.927036_60 # 115530 # 115991 # -1 # ID=19_60;partial=00;start_type=ATG;rbs_motif=None;rbs_spacer=None;gc_cont=0.665	Oscillatoriales cyanobacterium JSC-12	Cyanobacteria	WP_009556974.1 peroxiredoxin [Oscillatoriales cyanobacterium JSC-12]	48.7	152	70	2	1.8x10^-35	98.7
NODE_19_length_133165_cov_129.927036_66	NODE_19_length_133165_cov_129.927036_66 # 123736 # 125421 # -1 # ID=19_66;partial=00;start_type=ATG;rbs_motif=GGA/GAG/AGG;rbs_spacer=5-10bp;gc_cont=0.668	Rivularia sp. PCC 7116	Cyanobacteria	WP_015119753.1 2-polyprenyl-6-methoxyphenol hydroxylase [Rivularia sp. PCC 7116]	37.9	549	229	13	2.5x10^-82	97.5
NODE_20_length_132192_cov_14.593564_81	NODE_20_length_132192_cov_14.593564_81 # 100241 # 100876 # -1 # ID=20_81;partial=00;start_type=ATG;rbs_motif=GGAG/GAGG;rbs_spacer=5-10bp;gc_cont=0.651	Nostocales;Tolypothrix sp. PCC 7601;Calothrix brevissima NIES-22;Nostoc carneum NIES-2107;Fremyella diplosiphon NIES-3275	Cyanobacteria	WP_045868506.1 MULTISPECIES: response regulator transcription factor [Nostocales]	50.7	207	102	0	3.5x10^-53	97.6
NODE_20_length_132192_cov_14.593564_82	NODE_20_length_132192_cov_14.593564_82 # 100876 # 102693 # -1 # ID=20_82;partial=00;start_type=ATG;rbs_motif=GGA/GAG/AGG;rbs_spacer=5-10bp;gc_cont=0.688	Nostoc sp. PCC 7107	Cyanobacteria	WP_015115042.1 GAF domain-containing protein [Nostoc sp. PCC 7107]	33.7	593	369	12	1.6x10^-74	95.5
NODE_21_length_130654_cov_131.959886_3	NODE_21_length_130654_cov_131.959886_3 # 2525 # 3196 # -1 # ID=21_3;partial=00;start_type=ATG;rbs_motif=None;rbs_spacer=None;gc_cont=0.682	Pleurocapsa minor;Pleurocapsa sp. PCC 7327	Cyanobacteria	WP_015144992.1 30S ribosomal protein S17 [Pleurocapsa minor]	54.4	68	31	0	3.3x10^-09	30.4
NODE_21_length_130654_cov_131.959886_15	NODE_21_length_130654_cov_131.959886_15 # 16086 # 16958 # 1 # ID=21_15;partial=00;start_type=GTG;rbs_motif=None;rbs_spacer=None;gc_cont=0.676	Microcoleus sp. PCC 7113	Cyanobacteria	WP_015183483.1 GNAT family N-acetyltransferase [Microcoleus sp. PCC 7113]	47.1	87	44	1	1.7x10^-10	29.2
NODE_21_length_130654_cov_131.959886_56	NODE_21_length_130654_cov_131.959886_56 # 91501 # 93537 # 1 # ID=21_56;partial=00;start_type=GTG;rbs_motif=None;rbs_spacer=None;gc_cont=0.666	Leptolyngbya sp. PCC 7376	Cyanobacteria	WP_015135930.1 tRNA uridine-5-carboxymethylaminomethyl(34) synthesis enzyme MnmG [Leptolyngbya sp. PCC 7376]	62.4	627	229	3	2.3x10^-231	92.3
NODE_21_length_130654_cov_131.959886_68	NODE_21_length_130654_cov_131.959886_68 # 111301 # 112134 # 1 # ID=21_68;partial=00;start_type=ATG;rbs_motif=GGAG/GAGG;rbs_spacer=5-10bp;gc_cont=0.661	Chamaesiphon minutus PCC 6605;Chamaesiphon minutus	Cyanobacteria	WP_015159354.1 GTP cyclohydrolase I FolE [Chamaesiphon minutus]	57.1	175	75	0	2.7x10^-53	62.9
NODE_22_length_123618_cov_129.342325_20	NODE_22_length_123618_cov_129.342325_20 # 28508 # 30016 # 1 # ID=22_20;partial=00;start_type=ATG;rbs_motif=None;rbs_spacer=None;gc_cont=0.657	Acaryochloris marina;Acaryochloris marina MBIC11017	Cyanobacteria	WP_012161330.1 deoxyribodipyrimidine photo-lyase [Acaryochloris marina]	46.1	471	236	6	6.3x10^-109	93.6
NODE_22_length_123618_cov_129.342325_22	NODE_22_length_123618_cov_129.342325_22 # 37349 # 39493 # -1 # ID=22_22;partial=00;start_type=ATG;rbs_motif=AGGA;rbs_spacer=5-10bp;gc_cont=0.653	Cyanobacterium aponinum;Cyanobacterium aponinum PCC 10605	Cyanobacteria	WP_015220920.1 DNA topoisomerase (ATP-hydrolyzing) subunit B [Cyanobacterium aponinum]	58.0	716	232	6	4.9x10^-232	99.9
NODE_23_length_121116_cov_129.190654_8	NODE_23_length_121116_cov_129.190654_8 # 13074 # 14462 # 1 # ID=23_8;partial=00;start_type=ATG;rbs_motif=GGA/GAG/AGG;rbs_spacer=5-10bp;gc_cont=0.670	Oscillatoria nigro-viridis PCC 7112;Oscillatoria nigro-viridis	Cyanobacteria	WP_015179591.1 PDZ domain-containing protein [Oscillatoria nigro-viridis]	59.4	352	139	2	2.1x10^-111	75.6
NODE_23_length_121116_cov_129.190654_16	NODE_23_length_121116_cov_129.190654_16 # 22803 # 23915 # -1 # ID=23_16;partial=00;start_type=ATG;rbs_motif=None;rbs_spacer=None;gc_cont=0.681	Geitlerinema sp. PCC 7407	Cyanobacteria	WP_015172747.1 TIGR01777 family protein [Geitlerinema sp. PCC 7407]	52.3	308	142	3	2.6x10^-83	82.2
NODE_23_length_121116_cov_129.190654_33	NODE_23_length_121116_cov_129.190654_33 # 45680 # 46264 # -1 # ID=23_33;partial=00;start_type=ATG;rbs_motif=AGGA/GGAG/GAGG;rbs_spacer=11-12bp;gc_cont=0.670	Cyanobacterium aponinum;Cyanobacterium aponinum PCC 10605;Cyanobacterium aponinum IPPAS B-1201	Cyanobacteria	WP_015217930.1 RNA-binding protein [Cyanobacterium aponinum]	48.7	76	39	0	1.2x10^-10	39.0
NODE_24_length_120072_cov_43.882846_5	NODE_24_length_120072_cov_43.882846_5 # 5144 # 5392 # 1 # ID=24_5;partial=00;start_type=TTG;rbs_motif=GGAGG;rbs_spacer=5-10bp;gc_cont=0.470	Rivularia sp. PCC 7116	Cyanobacteria	AFY56041.1 molybdopterin converting factor, small subunit [Rivularia sp. PCC 7116]	33.3	81	54	0	5.7x10^-07	97.6
NODE_24_length_120072_cov_43.882846_41	NODE_24_length_120072_cov_43.882846_41 # 36152 # 36979 # -1 # ID=24_41;partial=00;start_type=ATG;rbs_motif=None;rbs_spacer=None;gc_cont=0.437	Calothrix sp. PCC 7507	Cyanobacteria	WP_015129501.1 formate dehydrogenase accessory sulfurtransferase FdhD [Calothrix sp. PCC 7507]	44.4	261	137	4	5.2x10^-49	92.8
NODE_24_length_120072_cov_43.882846_47	NODE_24_length_120072_cov_43.882846_47 # 42727 # 43047 # -1 # ID=24_47;partial=00;start_type=TTG;rbs_motif=GGAG/GAGG;rbs_spacer=5-10bp;gc_cont=0.396	Anabaena cylindrica;Anabaena cylindrica PCC 7122	Cyanobacteria	WP_015214879.1 type II toxin-antitoxin system PemK/MazF family toxin [Anabaena cylindrica]	56.9	102	44	0	3.2x10^-26	95.3
NODE_25_length_117714_cov_14.047378_20	NODE_25_length_117714_cov_14.047378_20 # 24495 # 24746 # -1 # ID=25_20;partial=00;start_type=ATG;rbs_motif=GGAG/GAGG;rbs_spacer=5-10bp;gc_cont=0.655	Chroococcidiopsis thermalis;Chroococcidiopsis thermalis PCC 7203	Cyanobacteria	WP_015163121.1 ribbon-helix-helix protein, CopG family [Chroococcidiopsis thermalis]	60.3	68	27	0	2.2x10^-14	81.0
NODE_25_length_117714_cov_14.047378_21	NODE_25_length_117714_cov_14.047378_21 # 24769 # 25218 # -1 # ID=25_21;partial=00;start_type=ATG;rbs_motif=None;rbs_spacer=None;gc_cont=0.656	Oscillatoria acuminata PCC 6304;Oscillatoria acuminata	Cyanobacteria	WP_015163286.1 putative toxin-antitoxin system toxin component, PIN family [Oscillatoria acuminata]	48.5	130	67	0	4.9x10^-25	86.7
NODE_26_length_115628_cov_130.476429_27	NODE_26_length_115628_cov_130.476429_27 # 43260 # 43589 # 1 # ID=26_27;partial=00;start_type=GTG;rbs_motif=GGA/GAG/AGG;rbs_spacer=5-10bp;gc_cont=0.652	Gloeocapsa sp. PCC 7428	Cyanobacteria	WP_015188419.1 ferredoxin thioredoxin reductase subunit alpha [Gloeocapsa sp. PCC 7428]	53.5	71	31	1	7.0x10^-13	64.5
NODE_26_length_115628_cov_130.476429_33	NODE_26_length_115628_cov_130.476429_33 # 55484 # 58672 # 1 # ID=26_33;partial=00;start_type=ATG;rbs_motif=None;rbs_spacer=None;gc_cont=0.677	Chamaesiphon minutus PCC 6605;Chamaesiphon minutus	Cyanobacteria	WP_015161371.1 DNA mismatch repair protein MutS [Chamaesiphon minutus]	40.2	936	433	18	1.8x10^-166	86.4
NODE_26_length_115628_cov_130.476429_43	NODE_26_length_115628_cov_130.476429_43 # 77533 # 78810 # -1 # ID=26_43;partial=00;start_type=ATG;rbs_motif=None;rbs_spacer=None;gc_cont=0.668	Chroococcidiopsis thermalis PCC 7203	Cyanobacteria	AFY90729.1 alpha/beta hydrolase fold protein [Chroococcidiopsis thermalis PCC 7203]	39.9	316	147	7	2.8x10^-49	74.2
NODE_26_length_115628_cov_130.476429_61	NODE_26_length_115628_cov_130.476429_61 # 99806 # 100648 # -1 # ID=26_61;partial=00;start_type=ATG;rbs_motif=AGGAG/GGAGG;rbs_spacer=11-12bp;gc_cont=0.663	Microcystis aeruginosa;Microcystis aeruginosa PCC 7806;Microcystis aeruginosa DIANCHI905;Microcystis aeruginosa PCC 7806SL;Microcystis aeruginosa Ma_AC_P_19900807_S300	Cyanobacteria	WP_002745739.1 thioredoxin family protein [Microcystis aeruginosa]	53.4	193	83	2	4.7x10^-53	68.7
NODE_26_length_115628_cov_130.476429_66	NODE_26_length_115628_cov_130.476429_66 # 108232 # 109038 # 1 # ID=26_66;partial=00;start_type=ATG;rbs_motif=None;rbs_spacer=None;gc_cont=0.647	Microcystis aeruginosa PCC 7806	Cyanobacteria	CAO88463.1 unnamed protein product [Microcystis aeruginosa PCC 7806]	41.2	211	92	5	2.2x10^-28	78.4
NODE_26_length_115628_cov_130.476429_68	NODE_26_length_115628_cov_130.476429_68 # 109656 # 111266 # 1 # ID=26_68;partial=00;start_type=ATG;rbs_motif=None;rbs_spacer=None;gc_cont=0.657	Gloeocapsa sp. PCC 7428	Cyanobacteria	WP_015189742.1 hypothetical protein [Gloeocapsa sp. PCC 7428]	35.8	95	48	3	1.0x10^-03	17.7
NODE_29_length_110030_cov_14.320901_90	NODE_29_length_110030_cov_14.320901_90 # 96054 # 97439 # -1 # ID=29_90;partial=00;start_type=TTG;rbs_motif=AGGA;rbs_spacer=5-10bp;gc_cont=0.625	Cylindrospermum stagnale PCC 7417	Cyanobacteria	AFZ22531.1 transposase family protein [Cylindrospermum stagnale PCC 7417]	26.2	244	174	3	8.9x10^-17	52.6
NODE_29_length_110030_cov_14.320901_94	NODE_29_length_110030_cov_14.320901_94 # 102071 # 102361 # -1 # ID=29_94;partial=00;start_type=GTG;rbs_motif=None;rbs_spacer=None;gc_cont=0.636	Acaryochloris sp. CCMEE 5410	Cyanobacteria	WP_010472736.1 peptidase [Acaryochloris sp. CCMEE 5410]	54.3	92	42	0	4.7x10^-21	94.8
NODE_30_length_109336_cov_14.237480_90	NODE_30_length_109336_cov_14.237480_90 # 95546 # 96217 # -1 # ID=30_90;partial=00;start_type=ATG;rbs_motif=GGA/GAG/AGG;rbs_spacer=11-12bp;gc_cont=0.677	Microcoleus vaginatus;Microcoleus vaginatus FGP-2	Cyanobacteria	WP_006633825.1 TVP38/TMEM64 family protein [Microcoleus vaginatus]	49.4	156	76	2	4.7x10^-32	68.3
NODE_31_length_108866_cov_131.681301_36	NODE_31_length_108866_cov_131.681301_36 # 50844 # 52592 # -1 # ID=31_36;partial=00;start_type=ATG;rbs_motif=None;rbs_spacer=None;gc_cont=0.677	Microcoleus sp. PCC 7113	Cyanobacteria	WP_015180824.1 NAD(P)H-binding protein [Microcoleus sp. PCC 7113]	44.7	526	227	13	1.5x10^-106	88.7
NODE_31_length_108866_cov_131.681301_39	NODE_31_length_108866_cov_131.681301_39 # 53217 # 54230 # 1 # ID=31_39;partial=00;start_type=GTG;rbs_motif=4Base/6BMM;rbs_spacer=13-15bp;gc_cont=0.676	Microcoleus sp. PCC 7113	Cyanobacteria	AFZ16780.1 putative S-adenosylmethionine-dependent methyltransferase, YraL family [Microcoleus sp. PCC 7113]	42.5	313	136	12	3.3x10^-45	92.0
NODE_31_length_108866_cov_131.681301_46	NODE_31_length_108866_cov_131.681301_46 # 61680 # 62645 # 1 # ID=31_46;partial=00;start_type=ATG;rbs_motif=None;rbs_spacer=None;gc_cont=0.658	Cyanobacteria;Chroococcidiopsis thermalis PCC 7203;Chroococcidiopsis sp. CCALA 051;Chroococcidiopsis cubana CCALA 043;Cyanosarcina cf. burmensis CCALA 770	Cyanobacteria	WP_015157124.1 MULTISPECIES: photosystem II biogenesis protein Psp29 [Cyanobacteria]	29.6	223	148	2	3.0x10^-19	67.4
NODE_31_length_108866_cov_131.681301_53	NODE_31_length_108866_cov_131.681301_53 # 71896 # 75174 # -1 # ID=31_53;partial=00;start_type=GTG;rbs_motif=GGA/GAG/AGG;rbs_spacer=11-12bp;gc_cont=0.675	Oscillatoriales cyanobacterium JSC-12	Cyanobacteria	WP_009555449.1 isoleucine--tRNA ligase [Oscillatoriales cyanobacterium JSC-12]	57.8	971	378	12	0.0x10^+00	87.3
NODE_31_length_108866_cov_131.681301_60	NODE_31_length_108866_cov_131.681301_60 # 83367 # 85124 # 1 # ID=31_60;partial=00;start_type=ATG;rbs_motif=None;rbs_spacer=None;gc_cont=0.646	Gloeocapsa sp. PCC 7428	Cyanobacteria	WP_015187371.1 leucyl aminopeptidase [Gloeocapsa sp. PCC 7428]	44.3	393	179	9	4.5x10^-74	64.7
NODE_32_length_108216_cov_132.560880_33	NODE_32_length_108216_cov_132.560880_33 # 42431 # 43561 # 1 # ID=32_33;partial=00;start_type=ATG;rbs_motif=None;rbs_spacer=None;gc_cont=0.648	Halothece sp. PCC 7418	Cyanobacteria	WP_015226184.1 DUF1517 domain-containing protein [Halothece sp. PCC 7418]	39.8	304	160	8	3.9x10^-39	80.4
NODE_32_length_108216_cov_132.560880_61	NODE_32_length_108216_cov_132.560880_61 # 80234 # 80959 # -1 # ID=32_61;partial=00;start_type=ATG;rbs_motif=GGA/GAG/AGG;rbs_spacer=5-10bp;gc_cont=0.652	Chamaesiphon minutus PCC 6605;Chamaesiphon minutus	Cyanobacteria	WP_015158174.1 polyketide cyclase/dehydrase [Chamaesiphon minutus]	32.0	150	96	2	1.2x10^-17	62.0
NODE_33_length_107800_cov_132.031196_26	NODE_33_length_107800_cov_132.031196_26 # 39085 # 40065 # 1 # ID=33_26;partial=00;start_type=ATG;rbs_motif=None;rbs_spacer=None;gc_cont=0.672	Nostoc sp. PCC 7524	Cyanobacteria	WP_015137278.1 histidine phosphatase family protein [Nostoc sp. PCC 7524]	31.9	207	110	6	1.1x10^-13	57.8
NODE_33_length_107800_cov_132.031196_64	NODE_33_length_107800_cov_132.031196_64 # 97449 # 98606 # -1 # ID=33_64;partial=00;start_type=ATG;rbs_motif=GGA/GAG/AGG;rbs_spacer=5-10bp;gc_cont=0.639	Cyanobacteria;Chroococcidiopsis thermalis PCC 7203;Cyanosarcina cf. burmensis CCALA 770	Cyanobacteria	WP_015156374.1 MULTISPECIES: GTP-binding protein [Cyanobacteria]	39.9	356	181	9	3.2x10^-60	87.0
NODE_33_length_107800_cov_132.031196_66	NODE_33_length_107800_cov_132.031196_66 # 99664 # 101619 # -1 # ID=33_66;partial=00;start_type=ATG;rbs_motif=None;rbs_spacer=None;gc_cont=0.687	Geitlerinema sp. PCC 7407	Cyanobacteria	WP_015173022.1 carotene isomerase [Geitlerinema sp. PCC 7407]	63.8	527	165	8	2.3x10^-188	80.8
NODE_34_length_106930_cov_132.310909_6	NODE_34_length_106930_cov_132.310909_6 # 6412 # 8733 # 1 # ID=34_6;partial=00;start_type=GTG;rbs_motif=GGAG/GAGG;rbs_spacer=5-10bp;gc_cont=0.650	Microcystis aeruginosa;Microcystis aeruginosa PCC 7806;Microcystis aeruginosa DIANCHI905;Microcystis aeruginosa PCC 7806SL;Microcystis aeruginosa Ma_AC_P_19900807_S300	Cyanobacteria	WP_002745589.1 DASH family cryptochrome [Microcystis aeruginosa]	41.7	532	239	12	1.8x10^-107	68.6
NODE_35_length_106590_cov_45.733457_83	NODE_35_length_106590_cov_45.733457_83 # 73015 # 73647 # -1 # ID=35_83;partial=00;start_type=ATG;rbs_motif=GGA/GAG/AGG;rbs_spacer=5-10bp;gc_cont=0.417	Gloeocapsa sp. PCC 7428	Cyanobacteria	WP_015188300.1 class I SAM-dependent methyltransferase [Gloeocapsa sp. PCC 7428]	31.3	211	140	3	6.4x10^-23	98.6
NODE_36_length_103575_cov_14.197162_56	NODE_36_length_103575_cov_14.197162_56 # 73149 # 74039 # 1 # ID=36_56;partial=00;start_type=ATG;rbs_motif=GGAG/GAGG;rbs_spacer=5-10bp;gc_cont=0.540	Gloeothece verrucosa PCC 7822;Gloeothece verrucosa	Cyanobacteria	WP_013335062.1 glycosyltransferase family 2 protein [Gloeothece verrucosa]	39.1	230	133	4	3.6x10^-35	75.1
NODE_38_length_99174_cov_130.856735_10	NODE_38_length_99174_cov_130.856735_10 # 24070 # 25563 # 1 # ID=38_10;partial=00;start_type=ATG;rbs_motif=None;rbs_spacer=None;gc_cont=0.643	Halothece sp. PCC 7418	Cyanobacteria	WP_015227267.1 acetyl-CoA carboxylase biotin carboxylase subunit [Halothece sp. PCC 7418]	59.7	444	178	1	1.2x10^-152	89.2
NODE_38_length_99174_cov_130.856735_16	NODE_38_length_99174_cov_130.856735_16 # 34794 # 35363 # 1 # ID=38_16;partial=00;start_type=ATG;rbs_motif=AGxAG;rbs_spacer=11-12bp;gc_cont=0.626	Cyanobium gracile;Cyanobium gracile PCC 6307	Cyanobacteria	WP_015109328.1 rhodanese-related sulfurtransferase [Cyanobium gracile]	35.1	134	68	6	2.4x10^-08	70.0
NODE_38_length_99174_cov_130.856735_62	NODE_38_length_99174_cov_130.856735_62 # 95241 # 96674 # 1 # ID=38_62;partial=00;start_type=ATG;rbs_motif=None;rbs_spacer=None;gc_cont=0.686	Cylindrospermum stagnale PCC 7417;Cylindrospermum stagnale	Cyanobacteria	WP_015210185.1 bifunctional diaminohydroxyphosphoribosylaminopyrimidine deaminase/5-amino-6-(5-phosphoribosylamino)uracil reductase RibD [Cylindrospermum stagnale]	48.3	418	164	12	1.5x10^-88	86.8
NODE_39_length_94883_cov_127.288636_48	NODE_39_length_94883_cov_127.288636_48 # 84748 # 86136 # -1 # ID=39_48;partial=00;start_type=ATG;rbs_motif=None;rbs_spacer=None;gc_cont=0.697	Leptolyngbya sp. PCC 7376	Cyanobacteria	WP_015133030.1 DASH family cryptochrome [Leptolyngbya sp. PCC 7376]	23.7	329	194	13	6.6x10^-04	63.9
NODE_40_length_94010_cov_13.003952_18	NODE_40_length_94010_cov_13.003952_18 # 15273 # 15617 # -1 # ID=40_18;partial=00;start_type=ATG;rbs_motif=GGAG/GAGG;rbs_spacer=5-10bp;gc_cont=0.635	Rhodobacteraceae;Haematobacter massiliensis;Microcystis aeruginosa PCC 7806;Haematobacter missouriensis;Paracoccus sediminis;Paracoccus sp. Arc7-R13	Cyanobacteria;Proteobacteria	WP_035746780.1 MULTISPECIES: IS66 family transposase [Rhodobacteraceae]	38.0	108	59	2	3.1x10^-11	87.0
NODE_40_length_94010_cov_13.003952_92	NODE_40_length_94010_cov_13.003952_92 # 88481 # 89605 # -1 # ID=40_92;partial=00;start_type=ATG;rbs_motif=None;rbs_spacer=None;gc_cont=0.569	Oscillatoria acuminata PCC 6304;Oscillatoria acuminata	Cyanobacteria	WP_015149140.1 DUF3696 domain-containing protein [Oscillatoria acuminata]	47.7	375	185	6	4.9x10^-90	99.5
NODE_40_length_94010_cov_13.003952_93	NODE_40_length_94010_cov_13.003952_93 # 89598 # 90761 # -1 # ID=40_93;partial=00;start_type=ATG;rbs_motif=GGA/GAG/AGG;rbs_spacer=11-12bp;gc_cont=0.520	[Oscillatoria] sp. PCC 6506;Kamptonema	Cyanobacteria	WP_007357114.1 MULTISPECIES: DUF262 domain-containing protein [Kamptonema]	47.6	380	185	6	1.8x10^-87	97.4
NODE_43_length_91188_cov_130.211485_38	NODE_43_length_91188_cov_130.211485_38 # 60628 # 61977 # 1 # ID=43_38;partial=00;start_type=ATG;rbs_motif=None;rbs_spacer=None;gc_cont=0.649	Nostocales;Tolypothrix sp. PCC 7601;Fremyella diplosiphon NIES-3275	Cyanobacteria	WP_045872032.1 MULTISPECIES: acyltransferase family protein [Nostocales]	31.6	393	233	11	2.3x10^-41	83.6
NODE_44_length_91031_cov_129.070569_24	NODE_44_length_91031_cov_129.070569_24 # 33376 # 34479 # 1 # ID=44_24;partial=00;start_type=ATG;rbs_motif=None;rbs_spacer=None;gc_cont=0.686	Microcystis aeruginosa;Microcystis aeruginosa PCC 7806;Microcystis aeruginosa DIANCHI905;Microcystis aeruginosa PCC 7806SL;Microcystis aeruginosa Ma_AC_P_19900807_S300	Cyanobacteria	WP_002749344.1 DUF3326 domain-containing protein [Microcystis aeruginosa]	53.6	345	144	6	4.3x10^-91	93.8
NODE_45_length_89935_cov_49.042145_3	NODE_45_length_89935_cov_49.042145_3 # 1142 # 1273 # -1 # ID=45_3;partial=00;start_type=ATG;rbs_motif=GGA/GAG/AGG;rbs_spacer=11-12bp;gc_cont=0.379	Crinalium epipsammum;Crinalium epipsammum PCC 9333	Cyanobacteria	WP_015204821.1 addiction module toxin, HicA family [Crinalium epipsammum]	60.5	43	17	0	8.8x10^-07	97.7
NODE_46_length_89891_cov_128.939107_16	NODE_46_length_89891_cov_128.939107_16 # 22878 # 24404 # 1 # ID=46_16;partial=00;start_type=GTG;rbs_motif=None;rbs_spacer=None;gc_cont=0.680	Crinalium epipsammum;Crinalium epipsammum PCC 9333	Cyanobacteria	WP_015205370.1 FAD-dependent oxidoreductase [Crinalium epipsammum]	53.8	502	204	11	1.3x10^-133	98.4
NODE_46_length_89891_cov_128.939107_29	NODE_46_length_89891_cov_128.939107_29 # 46672 # 47922 # 1 # ID=46_29;partial=00;start_type=GTG;rbs_motif=GGAG/GAGG;rbs_spacer=5-10bp;gc_cont=0.665	Nostoc sp. PCC 7524	Cyanobacteria	WP_015141584.1 MBL fold metallo-hydrolase [Nostoc sp. PCC 7524]	43.8	322	142	9	4.3x10^-63	77.2
NODE_47_length_87060_cov_126.208402_38	NODE_47_length_87060_cov_126.208402_38 # 62903 # 63703 # 1 # ID=47_38;partial=00;start_type=TTG;rbs_motif=GGAGG;rbs_spacer=5-10bp;gc_cont=0.707	Anabaena cylindrica;Anabaena cylindrica PCC 7122	Cyanobacteria	WP_015214849.1 NnrU family protein [Anabaena cylindrica]	54.0	226	97	3	1.2x10^-58	84.6
NODE_48_length_85915_cov_19.622546_73	NODE_48_length_85915_cov_19.622546_73 # 64922 # 65962 # -1 # ID=48_73;partial=00;start_type=ATG;rbs_motif=GGxGG;rbs_spacer=5-10bp;gc_cont=0.445	Chamaesiphon minutus PCC 6605;Chamaesiphon minutus	Cyanobacteria	WP_015158028.1 NADH-quinone oxidoreductase subunit NuoH [Chamaesiphon minutus]	37.8	344	178	5	4.4x10^-53	91.6
NODE_51_length_83483_cov_130.428883_12	NODE_51_length_83483_cov_130.428883_12 # 13783 # 15834 # 1 # ID=51_12;partial=00;start_type=ATG;rbs_motif=None;rbs_spacer=None;gc_cont=0.676	Cyanobacteria;Chroococcidiopsis thermalis PCC 7203;Chroococcidiopsis cubana SAG 39.79;Cyanosarcina cf. burmensis CCALA 770	Cyanobacteria	WP_015156133.1 MULTISPECIES: sodium/solute symporter [Cyanobacteria]	42.4	476	254	8	4.0x10^-90	69.3
NODE_51_length_83483_cov_130.428883_29	NODE_51_length_83483_cov_130.428883_29 # 36494 # 37273 # -1 # ID=51_29;partial=00;start_type=ATG;rbs_motif=None;rbs_spacer=None;gc_cont=0.682	Moorea producens 3L;Moorea producens	Cyanobacteria	WP_008190088.1 DUF1499 domain-containing protein [Moorea producens]	32.2	180	94	7	3.1x10^-11	67.3
NODE_54_length_81856_cov_127.447907_15	NODE_54_length_81856_cov_127.447907_15 # 23358 # 24158 # -1 # ID=54_15;partial=00;start_type=TTG;rbs_motif=GGAGG;rbs_spacer=5-10bp;gc_cont=0.707	Anabaena cylindrica;Anabaena cylindrica PCC 7122	Cyanobacteria	WP_015214849.1 NnrU family protein [Anabaena cylindrica]	54.0	226	97	3	1.2x10^-58	84.6
NODE_56_length_80599_cov_127.698678_9	NODE_56_length_80599_cov_127.698678_9 # 10207 # 10974 # -1 # ID=56_9;partial=00;start_type=ATG;rbs_motif=None;rbs_spacer=None;gc_cont=0.659	Microcoleus vaginatus;Microcoleus vaginatus FGP-2	Cyanobacteria	WP_006631673.1 DUF4079 domain-containing protein [Microcoleus vaginatus]	44.6	139	76	1	5.8x10^-26	54.3
NODE_56_length_80599_cov_127.698678_19	NODE_56_length_80599_cov_127.698678_19 # 29619 # 30680 # 1 # ID=56_19;partial=00;start_type=ATG;rbs_motif=None;rbs_spacer=None;gc_cont=0.655	Nostocales;Tolypothrix sp. PCC 7601;Fremyella diplosiphon NIES-3275	Cyanobacteria	WP_045872247.1 MULTISPECIES: phosphorylase [Nostocales]	37.7	337	161	9	2.4x10^-46	94.4
NODE_57_length_79938_cov_14.365539_53	NODE_57_length_79938_cov_14.365539_53 # 64086 # 64319 # 1 # ID=57_53;partial=00;start_type=GTG;rbs_motif=GGA/GAG/AGG;rbs_spacer=5-10bp;gc_cont=0.590	Leptolyngbya sp. PCC 7375	Cyanobacteria	WP_006518481.1 AbrB/MazE/SpoVT family DNA-binding domain-containing protein [Leptolyngbya sp. PCC 7375]	65.7	70	24	0	3.3x10^-17	89.7
NODE_57_length_79938_cov_14.365539_54	NODE_57_length_79938_cov_14.365539_54 # 64316 # 64717 # 1 # ID=57_54;partial=00;start_type=GTG;rbs_motif=GGAG/GAGG;rbs_spacer=5-10bp;gc_cont=0.540	Leptolyngbya sp. PCC 7375	Cyanobacteria	WP_006518482.1 type II toxin-antitoxin system VapC family toxin [Leptolyngbya sp. PCC 7375]	50.0	130	64	1	2.5x10^-28	96.3
NODE_58_length_78237_cov_130.659173_14	NODE_58_length_78237_cov_130.659173_14 # 24705 # 25592 # 1 # ID=58_14;partial=00;start_type=ATG;rbs_motif=None;rbs_spacer=None;gc_cont=0.637	Oscillatoria acuminata PCC 6304;Oscillatoria acuminata	Cyanobacteria	WP_015152017.1 hypothetical protein [Oscillatoria acuminata]	39.1	197	108	5	2.8x10^-32	66.2
NODE_58_length_78237_cov_130.659173_17	NODE_58_length_78237_cov_130.659173_17 # 33375 # 35126 # -1 # ID=58_17;partial=00;start_type=TTG;rbs_motif=GGAG/GAGG;rbs_spacer=5-10bp;gc_cont=0.666	Leptolyngbya sp. PCC 7375	Cyanobacteria	WP_006515217.1 hypothetical protein [Leptolyngbya sp. PCC 7375]	33.0	555	208	19	2.6x10^-53	94.3
NODE_58_length_78237_cov_130.659173_26	NODE_58_length_78237_cov_130.659173_26 # 53824 # 55200 # 1 # ID=58_26;partial=00;start_type=GTG;rbs_motif=GGAG/GAGG;rbs_spacer=5-10bp;gc_cont=0.637	Nostocales;Tolypothrix sp. PCC 7601;Fremyella diplosiphon NIES-3275	Cyanobacteria	WP_045871596.1 MULTISPECIES: 15-cis-phytoene desaturase [Nostocales]	68.3	436	130	4	6.2x10^-172	94.1
NODE_59_length_78190_cov_13.710439_6	NODE_59_length_78190_cov_13.710439_6 # 7197 # 8258 # 1 # ID=59_6;partial=00;start_type=ATG;rbs_motif=AGGAG/GGAGG;rbs_spacer=11-12bp;gc_cont=0.681	Calothrix sp. PCC 7507	Cyanobacteria	WP_015131661.1 NAD(P)-dependent alcohol dehydrogenase [Calothrix sp. PCC 7507]	71.5	351	100	0	5.0x10^-145	99.2
NODE_59_length_78190_cov_13.710439_41	NODE_59_length_78190_cov_13.710439_41 # 43580 # 44329 # 1 # ID=59_41;partial=00;start_type=ATG;rbs_motif=GGAG/GAGG;rbs_spacer=5-10bp;gc_cont=0.656	Crinalium epipsammum;Crinalium epipsammum PCC 9333	Cyanobacteria	WP_015201781.1 hypothetical protein [Crinalium epipsammum]	46.6	236	123	2	4.3x10^-58	94.0
NODE_60_length_78096_cov_126.366056_2	NODE_60_length_78096_cov_126.366056_2 # 557 # 3322 # 1 # ID=60_2;partial=00;start_type=ATG;rbs_motif=GGA/GAG/AGG;rbs_spacer=11-12bp;gc_cont=0.672	Chroococcidiopsis thermalis;Chroococcidiopsis thermalis PCC 7203	Cyanobacteria	WP_015155017.1 transcription-repair coupling factor [Chroococcidiopsis thermalis]	36.6	763	337	22	2.9x10^-112	82.2
NODE_60_length_78096_cov_126.366056_28	NODE_60_length_78096_cov_126.366056_28 # 43428 # 45293 # -1 # ID=60_28;partial=00;start_type=GTG;rbs_motif=GGA/GAG/AGG;rbs_spacer=5-10bp;gc_cont=0.676	Thermosynechococcus elongatus;Thermosynechococcus elongatus BP-1	Cyanobacteria	WP_011057808.1 signal recognition particle protein [Thermosynechococcus elongatus]	51.3	480	190	6	6.6x10^-124	77.2
NODE_61_length_77729_cov_8.387542_11	NODE_61_length_77729_cov_8.387542_11 # 8831 # 9889 # -1 # ID=61_11;partial=00;start_type=ATG;rbs_motif=GGAG/GAGG;rbs_spacer=5-10bp;gc_cont=0.739	Cyanobacteria;Chroococcidiopsis thermalis PCC 7203;Chroococcidiopsis cubana SAG 39.79;Chroococcidiopsis cubana CCALA 043;Cyanosarcina cf. burmensis CCALA 770	Cyanobacteria	WP_015155116.1 MULTISPECIES: LacI family DNA-binding transcriptional regulator [Cyanobacteria]	39.9	348	199	6	1.9x10^-56	97.7
NODE_62_length_77541_cov_8.111194_23	NODE_62_length_77541_cov_8.111194_23 # 32698 # 33744 # -1 # ID=62_23;partial=00;start_type=GTG;rbs_motif=GGA/GAG/AGG;rbs_spacer=5-10bp;gc_cont=0.749	Gloeocapsa sp. PCC 7428	Cyanobacteria	WP_015190490.1 glycosyltransferase [Gloeocapsa sp. PCC 7428]	36.7	139	85	2	5.3x10^-14	39.3
NODE_63_length_75997_cov_128.598537_10	NODE_63_length_75997_cov_128.598537_10 # 12694 # 14124 # -1 # ID=63_10;partial=00;start_type=ATG;rbs_motif=None;rbs_spacer=None;gc_cont=0.672	Anabaena cylindrica;Anabaena cylindrica PCC 7122	Cyanobacteria	WP_015214585.1 1-deoxy-D-xylulose-5-phosphate reductoisomerase [Anabaena cylindrica]	65.6	395	128	6	1.7x10^-140	82.2
NODE_63_length_75997_cov_128.598537_19	NODE_63_length_75997_cov_128.598537_19 # 24211 # 26430 # -1 # ID=63_19;partial=00;start_type=ATG;rbs_motif=None;rbs_spacer=None;gc_cont=0.687	Calothrix sp. PCC 7507	Cyanobacteria	WP_015126618.1 hypothetical protein [Calothrix sp. PCC 7507]	28.0	585	238	16	3.5x10^-39	78.9
NODE_63_length_75997_cov_128.598537_25	NODE_63_length_75997_cov_128.598537_25 # 34309 # 37008 # 1 # ID=63_25;partial=00;start_type=ATG;rbs_motif=GGAGG;rbs_spacer=5-10bp;gc_cont=0.685	Pleurocapsa minor;Pleurocapsa sp. PCC 7327	Cyanobacteria	WP_015141909.1 excinuclease ABC subunit UvrB [Pleurocapsa minor]	58.7	666	254	5	5.6x10^-217	72.7
NODE_63_length_75997_cov_128.598537_26	NODE_63_length_75997_cov_128.598537_26 # 37095 # 38339 # -1 # ID=63_26;partial=00;start_type=ATG;rbs_motif=None;rbs_spacer=None;gc_cont=0.677	Leptolyngbya sp. PCC 7375	Cyanobacteria	WP_006515433.1 histone deacetylase [Leptolyngbya sp. PCC 7375]	36.9	374	166	13	2.9x10^-43	88.9
NODE_63_length_75997_cov_128.598537_40	NODE_63_length_75997_cov_128.598537_40 # 57412 # 60444 # 1 # ID=63_40;partial=00;start_type=ATG;rbs_motif=None;rbs_spacer=None;gc_cont=0.684	Pleurocapsa minor;Pleurocapsa sp. PCC 7327	Cyanobacteria	WP_015143967.1 alanine--tRNA ligase [Pleurocapsa minor]	53.5	916	375	15	3.5x10^-252	90.1
NODE_63_length_75997_cov_128.598537_41	NODE_63_length_75997_cov_128.598537_41 # 60875 # 61648 # 1 # ID=63_41;partial=00;start_type=ATG;rbs_motif=GGA/GAG/AGG;rbs_spacer=11-12bp;gc_cont=0.638	Microcoleus sp. PCC 7113	Cyanobacteria	WP_015181141.1 phycocyanobilin:ferredoxin oxidoreductase [Microcoleus sp. PCC 7113]	53.8	249	95	7	1.8x10^-67	96.5
NODE_66_length_73597_cov_130.270818_9	NODE_66_length_73597_cov_130.270818_9 # 10136 # 12133 # -1 # ID=66_9;partial=00;start_type=GTG;rbs_motif=AGGA/GGAG/GAGG;rbs_spacer=11-12bp;gc_cont=0.698	Acaryochloris sp. CCMEE 5410	Cyanobacteria	WP_010477775.1 excinuclease ABC subunit UvrC [Acaryochloris sp. CCMEE 5410]	43.8	669	302	11	1.3x10^-133	99.5
NODE_66_length_73597_cov_130.270818_11	NODE_66_length_73597_cov_130.270818_11 # 12954 # 13823 # 1 # ID=66_11;partial=00;start_type=ATG;rbs_motif=4Base/6BMM;rbs_spacer=13-15bp;gc_cont=0.680	Nostocaceae;Nostoc sp. PCC 7120;Trichormus variabilis NIES-23	Cyanobacteria	WP_010999000.1 MULTISPECIES: SDR family oxidoreductase [Nostocaceae]	34.2	187	114	3	3.7x10^-13	64.1
NODE_66_length_73597_cov_130.270818_22	NODE_66_length_73597_cov_130.270818_22 # 38666 # 40225 # -1 # ID=66_22;partial=00;start_type=ATG;rbs_motif=GGAG/GAGG;rbs_spacer=5-10bp;gc_cont=0.669	Nostoc sp. PCC 7524	Cyanobacteria	WP_015140532.1 methyltransferase domain-containing protein [Nostoc sp. PCC 7524]	48.5	293	132	5	7.0x10^-71	55.8
NODE_66_length_73597_cov_130.270818_37	NODE_66_length_73597_cov_130.270818_37 # 68135 # 69175 # -1 # ID=66_37;partial=00;start_type=GTG;rbs_motif=GGA/GAG/AGG;rbs_spacer=5-10bp;gc_cont=0.677	Leptolyngbya sp. PCC 7375	Cyanobacteria	EKV03802.1 hypothetical protein Lepto7375DRAFT_6118 [Leptolyngbya sp. PCC 7375]	31.2	266	124	10	3.8x10^-12	75.2
NODE_67_length_72606_cov_128.192663_36	NODE_67_length_72606_cov_128.192663_36 # 57968 # 59290 # 1 # ID=67_36;partial=00;start_type=ATG;rbs_motif=None;rbs_spacer=None;gc_cont=0.653	Microcoleus vaginatus;Microcoleus vaginatus FGP-2	Cyanobacteria	WP_006634265.1 tetratricopeptide repeat protein [Microcoleus vaginatus]	26.9	275	165	6	3.9x10^-14	59.6
NODE_68_length_72410_cov_126.234647_5	NODE_68_length_72410_cov_126.234647_5 # 5256 # 6764 # 1 # ID=68_5;partial=00;start_type=ATG;rbs_motif=None;rbs_spacer=None;gc_cont=0.693	Geitlerinema sp. PCC 7407	Cyanobacteria	WP_015172284.1 SufS family cysteine desulfurase [Geitlerinema sp. PCC 7407]	60.7	410	150	8	6.7x10^-135	81.3
NODE_68_length_72410_cov_126.234647_13	NODE_68_length_72410_cov_126.234647_13 # 18196 # 19368 # -1 # ID=68_13;partial=00;start_type=ATG;rbs_motif=None;rbs_spacer=None;gc_cont=0.652	Stanieria cyanosphaera;Stanieria cyanosphaera PCC 7437	Cyanobacteria	WP_015195203.1 peptide chain release factor 1 [Stanieria cyanosphaera]	63.6	365	129	2	7.0x10^-132	92.6
NODE_69_length_70896_cov_13.476141_58	NODE_69_length_70896_cov_13.476141_58 # 66376 # 66708 # -1 # ID=69_58;partial=00;start_type=GTG;rbs_motif=GGA/GAG/AGG;rbs_spacer=5-10bp;gc_cont=0.637	Oscillatoriales;Oscillatoria nigro-viridis PCC 7112;Microcoleus vaginatus FGP-2;filamentous cyanobacterium Phorm 6	Cyanobacteria	WP_006632119.1 MULTISPECIES: circadian clock protein KaiB [Oscillatoriales]	41.2	97	57	0	6.4x10^-14	87.4
NODE_69_length_70896_cov_13.476141_59	NODE_69_length_70896_cov_13.476141_59 # 66698 # 68491 # -1 # ID=69_59;partial=00;start_type=GTG;rbs_motif=AGGAG;rbs_spacer=5-10bp;gc_cont=0.643	Geitlerinema sp. PCC 7407	Cyanobacteria	WP_015171802.1 KaiC family protein [Geitlerinema sp. PCC 7407]	39.6	510	301	6	1.6x10^-98	84.6
NODE_70_length_70271_cov_127.396442_4	NODE_70_length_70271_cov_127.396442_4 # 1399 # 1953 # -1 # ID=70_4;partial=00;start_type=ATG;rbs_motif=None;rbs_spacer=None;gc_cont=0.697	Dactylococcopsis salina PCC 8305;Dactylococcopsis salina	Cyanobacteria	WP_015228363.1 lactoylglutathione lyase-like lyase [Dactylococcopsis salina]	33.6	116	75	2	1.9x10^-10	62.7
NODE_70_length_70271_cov_127.396442_11	NODE_70_length_70271_cov_127.396442_11 # 15434 # 17272 # -1 # ID=70_11;partial=00;start_type=ATG;rbs_motif=None;rbs_spacer=None;gc_cont=0.668	Microcoleus vaginatus FGP-2	Cyanobacteria	EGK90394.1 Beta-carotene 15,15'-monooxygenase [Microcoleus vaginatus FGP-2]	40.4	517	269	18	8.0x10^-90	83.4
NODE_70_length_70271_cov_127.396442_36	NODE_70_length_70271_cov_127.396442_36 # 47371 # 48363 # 1 # ID=70_36;partial=00;start_type=ATG;rbs_motif=GGA/GAG/AGG;rbs_spacer=5-10bp;gc_cont=0.659	Calothrix parietina;Calothrix sp. PCC 6303	Cyanobacteria	WP_015197185.1 3-oxoacyl-[acyl-carrier-protein] reductase [Calothrix parietina]	67.8	242	77	1	6.7x10^-83	72.8
NODE_70_length_70271_cov_127.396442_37	NODE_70_length_70271_cov_127.396442_37 # 48535 # 49827 # -1 # ID=70_37;partial=00;start_type=ATG;rbs_motif=None;rbs_spacer=None;gc_cont=0.651	Pleurocapsa minor;Pleurocapsa sp. PCC 7327	Cyanobacteria	WP_015145135.1 M48 family metallopeptidase [Pleurocapsa minor]	49.8	289	140	3	5.6x10^-74	66.8
NODE_70_length_70271_cov_127.396442_43	NODE_70_length_70271_cov_127.396442_43 # 54371 # 55216 # -1 # ID=70_43;partial=00;start_type=ATG;rbs_motif=None;rbs_spacer=None;gc_cont=0.656	[Oscillatoria] sp. PCC 6506;Kamptonema	Cyanobacteria	WP_007356893.1 MULTISPECIES: iron export ABC transporter permease subunit FetB [Kamptonema]	40.1	257	151	2	4.3x10^-38	90.4
NODE_71_length_70227_cov_127.848588_4	NODE_71_length_70227_cov_127.848588_4 # 1267 # 1821 # -1 # ID=71_4;partial=00;start_type=ATG;rbs_motif=None;rbs_spacer=None;gc_cont=0.697	Dactylococcopsis salina PCC 8305;Dactylococcopsis salina	Cyanobacteria	WP_015228363.1 lactoylglutathione lyase-like lyase [Dactylococcopsis salina]	33.6	116	75	2	1.9x10^-10	62.7
NODE_71_length_70227_cov_127.848588_11	NODE_71_length_70227_cov_127.848588_11 # 15302 # 17140 # -1 # ID=71_11;partial=00;start_type=ATG;rbs_motif=None;rbs_spacer=None;gc_cont=0.668	Microcoleus vaginatus FGP-2	Cyanobacteria	EGK90394.1 Beta-carotene 15,15'-monooxygenase [Microcoleus vaginatus FGP-2]	40.4	517	269	18	8.0x10^-90	83.4
NODE_71_length_70227_cov_127.848588_36	NODE_71_length_70227_cov_127.848588_36 # 47239 # 48231 # 1 # ID=71_36;partial=00;start_type=ATG;rbs_motif=GGA/GAG/AGG;rbs_spacer=5-10bp;gc_cont=0.659	Calothrix parietina;Calothrix sp. PCC 6303	Cyanobacteria	WP_015197185.1 3-oxoacyl-[acyl-carrier-protein] reductase [Calothrix parietina]	67.8	242	77	1	6.7x10^-83	72.8
NODE_71_length_70227_cov_127.848588_37	NODE_71_length_70227_cov_127.848588_37 # 48403 # 49695 # -1 # ID=71_37;partial=00;start_type=ATG;rbs_motif=None;rbs_spacer=None;gc_cont=0.651	Pleurocapsa minor;Pleurocapsa sp. PCC 7327	Cyanobacteria	WP_015145135.1 M48 family metallopeptidase [Pleurocapsa minor]	49.8	289	140	3	5.6x10^-74	66.8
NODE_71_length_70227_cov_127.848588_43	NODE_71_length_70227_cov_127.848588_43 # 54239 # 55084 # -1 # ID=71_43;partial=00;start_type=ATG;rbs_motif=None;rbs_spacer=None;gc_cont=0.656	[Oscillatoria] sp. PCC 6506;Kamptonema	Cyanobacteria	WP_007356893.1 MULTISPECIES: iron export ABC transporter permease subunit FetB [Kamptonema]	40.1	257	151	2	4.3x10^-38	90.4
NODE_72_length_69224_cov_127.786329_13	NODE_72_length_69224_cov_127.786329_13 # 17919 # 20696 # 1 # ID=72_13;partial=00;start_type=TTG;rbs_motif=None;rbs_spacer=None;gc_cont=0.679	Stanieria cyanosphaera;Stanieria cyanosphaera PCC 7437	Cyanobacteria	WP_015191569.1 endonuclease MutS2 [Stanieria cyanosphaera]	36.5	885	460	16	4.8x10^-123	94.4
NODE_72_length_69224_cov_127.786329_29	NODE_72_length_69224_cov_127.786329_29 # 40285 # 41025 # -1 # ID=72_29;partial=00;start_type=ATG;rbs_motif=GGxGG;rbs_spacer=5-10bp;gc_cont=0.675	Dactylococcopsis salina PCC 8305;Dactylococcopsis salina	Cyanobacteria	WP_015229271.1 hypothetical protein [Dactylococcopsis salina]	26.7	187	119	5	6.9x10^-08	70.4
NODE_74_length_67912_cov_132.390765_16	NODE_74_length_67912_cov_132.390765_16 # 20178 # 21509 # -1 # ID=74_16;partial=00;start_type=ATG;rbs_motif=None;rbs_spacer=None;gc_cont=0.677	Calothrix sp. PCC 7507	Cyanobacteria	AFY31338.1 acetylornithine aminotransferase apoenzyme [Calothrix sp. PCC 7507]	58.8	427	162	4	7.7x10^-143	95.3
NODE_74_length_67912_cov_132.390765_31	NODE_74_length_67912_cov_132.390765_31 # 36125 # 38047 # -1 # ID=74_31;partial=00;start_type=ATG;rbs_motif=None;rbs_spacer=None;gc_cont=0.685	Crinalium epipsammum PCC 9333	Cyanobacteria	AFZ15241.1 peptidase M50 [Crinalium epipsammum PCC 9333]	33.3	433	223	11	2.5x10^-49	67.4
NODE_74_length_67912_cov_132.390765_41	NODE_74_length_67912_cov_132.390765_41 # 50089 # 51918 # 1 # ID=74_41;partial=00;start_type=ATG;rbs_motif=None;rbs_spacer=None;gc_cont=0.663	Nostoc sp. PCC 7107	Cyanobacteria	WP_015112085.1 glutamate 5-kinase [Nostoc sp. PCC 7107]	42.7	480	156	9	3.3x10^-88	78.4
NODE_74_length_67912_cov_132.390765_49	NODE_74_length_67912_cov_132.390765_49 # 63041 # 64549 # -1 # ID=74_49;partial=00;start_type=ATG;rbs_motif=None;rbs_spacer=None;gc_cont=0.681	Geitlerinema sp. PCC 7407	Cyanobacteria	AFY66936.1 arginine decarboxylase [Geitlerinema sp. PCC 7407]	41.4	485	250	9	4.4x10^-86	93.4
NODE_75_length_66588_cov_9.395465_45	NODE_75_length_66588_cov_9.395465_45 # 42080 # 45424 # -1 # ID=75_45;partial=00;start_type=GTG;rbs_motif=AGGAG;rbs_spacer=5-10bp;gc_cont=0.699	Nostocales;Tolypothrix sp. PCC 7601;Fremyella diplosiphon NIES-3275	Cyanobacteria	WP_045875055.1 MULTISPECIES: ATP-binding protein [Nostocales]	48.5	1138	536	18	1.5x10^-280	99.9
NODE_75_length_66588_cov_9.395465_49	NODE_75_length_66588_cov_9.395465_49 # 48928 # 52443 # -1 # ID=75_49;partial=00;start_type=GTG;rbs_motif=GGAG/GAGG;rbs_spacer=5-10bp;gc_cont=0.692	Dactylococcopsis salina PCC 8305;Dactylococcopsis salina	Cyanobacteria	WP_015227937.1 DUF3883 domain-containing protein [Dactylococcopsis salina]	56.0	1197	476	15	0.0x10^+00	99.1
NODE_76_length_66510_cov_128.821340_13	NODE_76_length_66510_cov_128.821340_13 # 24795 # 28016 # 1 # ID=76_13;partial=00;start_type=ATG;rbs_motif=None;rbs_spacer=None;gc_cont=0.691	Chamaesiphon minutus PCC 6605;Chamaesiphon minutus	Cyanobacteria	WP_015162187.1 excinuclease ABC subunit UvrA [Chamaesiphon minutus]	45.5	1073	435	19	3.4x10^-237	98.5
NODE_76_length_66510_cov_128.821340_27	NODE_76_length_66510_cov_128.821340_27 # 48190 # 48939 # -1 # ID=76_27;partial=00;start_type=ATG;rbs_motif=None;rbs_spacer=None;gc_cont=0.672	Oscillatoriales cyanobacterium JSC-12	Cyanobacteria	WP_009768917.1 50S ribosomal protein L10 [Oscillatoriales cyanobacterium JSC-12]	35.1	185	99	5	1.5x10^-15	73.6
NODE_78_length_65637_cov_128.948725_36	NODE_78_length_65637_cov_128.948725_36 # 47736 # 48779 # 1 # ID=78_36;partial=00;start_type=ATG;rbs_motif=None;rbs_spacer=None;gc_cont=0.700	Oscillatoria acuminata PCC 6304;Oscillatoria acuminata	Cyanobacteria	WP_015150832.1 DUF3611 family protein [Oscillatoria acuminata]	37.0	192	97	4	1.2x10^-21	52.9
NODE_78_length_65637_cov_128.948725_47	NODE_78_length_65637_cov_128.948725_47 # 56971 # 57990 # -1 # ID=78_47;partial=00;start_type=ATG;rbs_motif=GGA/GAG/AGG;rbs_spacer=5-10bp;gc_cont=0.661	Geitlerinema sp. PCC 7407	Cyanobacteria	WP_015173402.1 TMEM165/GDT1 family protein [Geitlerinema sp. PCC 7407]	35.9	206	110	5	2.5x10^-16	59.4
NODE_80_length_64353_cov_128.031311_10	NODE_80_length_64353_cov_128.031311_10 # 11578 # 12828 # -1 # ID=80_10;partial=00;start_type=ATG;rbs_motif=None;rbs_spacer=None;gc_cont=0.669	Geitlerinema sp. PCC 7407	Cyanobacteria	WP_015172722.1 glycosyltransferase family 2 protein [Geitlerinema sp. PCC 7407]	44.4	360	148	11	1.8x10^-64	86.1
NODE_81_length_64040_cov_20.878256_9	NODE_81_length_64040_cov_20.878256_9 # 11595 # 12815 # -1 # ID=81_9;partial=00;start_type=GTG;rbs_motif=None;rbs_spacer=None;gc_cont=0.455	Chamaesiphon minutus PCC 6605;Chamaesiphon minutus	Cyanobacteria	WP_015160267.1 hypothetical protein [Chamaesiphon minutus]	22.1	417	269	16	1.3x10^-08	97.3
NODE_82_length_64020_cov_130.966021_5	NODE_82_length_64020_cov_130.966021_5 # 7025 # 7450 # 1 # ID=82_5;partial=00;start_type=ATG;rbs_motif=None;rbs_spacer=None;gc_cont=0.643	Pseudanabaena sp. PCC 7367	Cyanobacteria	WP_015166148.1 6-carboxytetrahydropterin synthase QueD [Pseudanabaena sp. PCC 7367]	53.9	115	52	1	1.3x10^-27	80.3
NODE_82_length_64020_cov_130.966021_12	NODE_82_length_64020_cov_130.966021_12 # 16415 # 16903 # -1 # ID=82_12;partial=00;start_type=ATG;rbs_motif=GGA/GAG/AGG;rbs_spacer=11-12bp;gc_cont=0.640	Oscillatoriales cyanobacterium JSC-12	Cyanobacteria	WP_009556409.1 hypothetical protein [Oscillatoriales cyanobacterium JSC-12]	37.5	72	44	1	2.1x10^-05	44.2
NODE_83_length_63570_cov_9.998629_3	NODE_83_length_63570_cov_9.998629_3 # 4219 # 5235 # 1 # ID=83_3;partial=00;start_type=ATG;rbs_motif=None;rbs_spacer=None;gc_cont=0.325	Chamaesiphon minutus PCC 6605;Chamaesiphon minutus	Cyanobacteria	WP_015160083.1 hypothetical protein [Chamaesiphon minutus]	29.7	316	203	6	1.5x10^-29	90.9
NODE_83_length_63570_cov_9.998629_30	NODE_83_length_63570_cov_9.998629_30 # 35746 # 36162 # 1 # ID=83_30;partial=00;start_type=ATG;rbs_motif=GGAG/GAGG;rbs_spacer=5-10bp;gc_cont=0.412	Anabaena cylindrica;Anabaena cylindrica PCC 7122	Cyanobacteria	WP_015215918.1 50S ribosomal protein L16 [Anabaena cylindrica]	66.7	138	46	0	1.4x10^-45	99.3
NODE_83_length_63570_cov_9.998629_67	NODE_83_length_63570_cov_9.998629_67 # 59741 # 60856 # 1 # ID=83_67;partial=00;start_type=ATG;rbs_motif=None;rbs_spacer=None;gc_cont=0.349	[Oscillatoria] sp. PCC 6506	Cyanobacteria	WP_007353972.1 response regulator [[Oscillatoria] sp. PCC 6506]	32.0	369	216	8	2.4x10^-36	93.3
NODE_84_length_62795_cov_129.746234_37	NODE_84_length_62795_cov_129.746234_37 # 42683 # 43762 # 1 # ID=84_37;partial=00;start_type=ATG;rbs_motif=None;rbs_spacer=None;gc_cont=0.662	Thermosynechococcus elongatus;Thermosynechococcus elongatus BP-1	Cyanobacteria	WP_011057061.1 4-hydroxy-tetrahydrodipicolinate synthase [Thermosynechococcus elongatus]	60.8	296	112	4	2.6x10^-96	82.2
NODE_84_length_62795_cov_129.746234_38	NODE_84_length_62795_cov_129.746234_38 # 44188 # 45000 # 1 # ID=84_38;partial=00;start_type=ATG;rbs_motif=GGAG/GAGG;rbs_spacer=5-10bp;gc_cont=0.690	Rivularia sp. PCC 7116	Cyanobacteria	WP_015120772.1 DUF393 domain-containing protein [Rivularia sp. PCC 7116]	56.8	125	54	0	1.1x10^-38	46.1
NODE_85_length_62675_cov_6.845143_7	NODE_85_length_62675_cov_6.845143_7 # 4334 # 4936 # -1 # ID=85_7;partial=00;start_type=TTG;rbs_motif=GGAG/GAGG;rbs_spacer=5-10bp;gc_cont=0.668	Calothrix parietina;Calothrix sp. PCC 6303	Cyanobacteria	WP_015197255.1 resolvase [Calothrix parietina]	65.8	196	67	0	1.0x10^-65	97.5
NODE_86_length_60327_cov_41.899336_3	NODE_86_length_60327_cov_41.899336_3 # 1389 # 2639 # -1 # ID=86_3;partial=00;start_type=ATG;rbs_motif=GGA/GAG/AGG;rbs_spacer=5-10bp;gc_cont=0.378	Nostoc sp. PCC 7524	Cyanobacteria	AFY46989.1 bacteriocin biosynthesis docking scaffold, SagD family [Nostoc sp. PCC 7524]	23.7	372	262	11	9.8x10^-15	85.4
NODE_88_length_59264_cov_126.385850_13	NODE_88_length_59264_cov_126.385850_13 # 32636 # 34777 # 1 # ID=88_13;partial=00;start_type=GTG;rbs_motif=GGAGG;rbs_spacer=5-10bp;gc_cont=0.676	Microcoleus sp. PCC 7113	Cyanobacteria	WP_015211581.1 ATPase subunit of terminase (gpP-like) [Microcoleus sp. PCC 7113]	29.5	210	132	7	7.8x10^-12	28.3
NODE_88_length_59264_cov_126.385850_16	NODE_88_length_59264_cov_126.385850_16 # 37761 # 39224 # -1 # ID=88_16;partial=00;start_type=ATG;rbs_motif=GGA/GAG/AGG;rbs_spacer=5-10bp;gc_cont=0.662	Nostoc sp. PCC 7107	Cyanobacteria	WP_015114860.1 lysine--tRNA ligase [Nostoc sp. PCC 7107]	66.7	483	158	3	1.5x10^-179	99.0
NODE_89_length_59243_cov_126.435720_12	NODE_89_length_59243_cov_126.435720_12 # 20041 # 21504 # 1 # ID=89_12;partial=00;start_type=ATG;rbs_motif=GGA/GAG/AGG;rbs_spacer=5-10bp;gc_cont=0.663	Nostoc sp. PCC 7107	Cyanobacteria	WP_015114860.1 lysine--tRNA ligase [Nostoc sp. PCC 7107]	66.7	483	158	3	1.5x10^-179	99.0
NODE_89_length_59243_cov_126.435720_15	NODE_89_length_59243_cov_126.435720_15 # 24488 # 26629 # -1 # ID=89_15;partial=00;start_type=GTG;rbs_motif=GGAGG;rbs_spacer=5-10bp;gc_cont=0.675	Microcoleus sp. PCC 7113	Cyanobacteria	WP_015211581.1 ATPase subunit of terminase (gpP-like) [Microcoleus sp. PCC 7113]	29.5	210	132	7	7.8x10^-12	28.3
NODE_90_length_59169_cov_128.913401_16	NODE_90_length_59169_cov_128.913401_16 # 18219 # 18965 # -1 # ID=90_16;partial=00;start_type=ATG;rbs_motif=None;rbs_spacer=None;gc_cont=0.669	Chamaesiphon minutus PCC 6605;Chamaesiphon minutus	Cyanobacteria	WP_015160366.1 daunorubicin resistance protein DrrA family ABC transporter ATP-binding protein [Chamaesiphon minutus]	47.5	219	110	1	4.0x10^-48	88.0
NODE_90_length_59169_cov_128.913401_29	NODE_90_length_59169_cov_128.913401_29 # 30129 # 31652 # 1 # ID=90_29;partial=00;start_type=ATG;rbs_motif=AGGAG;rbs_spacer=5-10bp;gc_cont=0.663	Microcoleus sp. PCC 7113	Cyanobacteria	WP_015180933.1 ChaN family lipoprotein [Microcoleus sp. PCC 7113]	25.0	300	177	10	5.7x10^-17	58.9
NODE_92_length_57032_cov_24.620104_25	NODE_92_length_57032_cov_24.620104_25 # 19195 # 20238 # -1 # ID=92_25;partial=00;start_type=ATG;rbs_motif=GGAGG;rbs_spacer=5-10bp;gc_cont=0.431	Cyanobacteria;Chroococcidiopsis thermalis PCC 7203;Chroococcidiopsis cubana SAG 39.79;Chroococcidiopsis sp. CCALA 051;Chroococcidiopsis cubana CCALA 043;Cyanosarcina cf. burmensis CCALA 770	Cyanobacteria	WP_015154294.1 MULTISPECIES: NADH-quinone oxidoreductase subunit NuoH [Cyanobacteria]	37.5	328	167	5	9.9x10^-53	86.5
NODE_94_length_56901_cov_133.113978_16	NODE_94_length_56901_cov_133.113978_16 # 23620 # 24633 # -1 # ID=94_16;partial=00;start_type=ATG;rbs_motif=GGAG/GAGG;rbs_spacer=5-10bp;gc_cont=0.649	Nostoc sp. PCC 7524	Cyanobacteria	WP_015140008.1 photosystem II S4 domain protein [Nostoc sp. PCC 7524]	46.4	276	131	6	6.0x10^-55	81.7
NODE_94_length_56901_cov_133.113978_22	NODE_94_length_56901_cov_133.113978_22 # 33623 # 34375 # -1 # ID=94_22;partial=00;start_type=ATG;rbs_motif=GGA/GAG/AGG;rbs_spacer=5-10bp;gc_cont=0.624	Cyanobacterium aponinum;Cyanobacterium aponinum PCC 10605;Cyanobacterium aponinum IPPAS B-1201	Cyanobacteria	WP_015220379.1 elongation factor P [Cyanobacterium aponinum]	67.2	183	60	0	3.4x10^-63	72.9
NODE_94_length_56901_cov_133.113978_34	NODE_94_length_56901_cov_133.113978_34 # 51257 # 52021 # 1 # ID=94_34;partial=00;start_type=ATG;rbs_motif=None;rbs_spacer=None;gc_cont=0.664	Pleurocapsa minor;Pleurocapsa sp. PCC 7327	Cyanobacteria	WP_015145199.1 histidine phosphatase family protein [Pleurocapsa minor]	36.4	236	117	6	1.1x10^-29	92.5
NODE_95_length_56266_cov_8.561446_10	NODE_95_length_56266_cov_8.561446_10 # 8543 # 10549 # 1 # ID=95_10;partial=00;start_type=GTG;rbs_motif=GGxGG;rbs_spacer=5-10bp;gc_cont=0.742	Oscillatoriales cyanobacterium JSC-12	Cyanobacteria	WP_009556601.1 DUF3488 domain-containing protein [Oscillatoriales cyanobacterium JSC-12]	28.4	570	366	13	6.5x10^-37	80.6
NODE_96_length_56237_cov_129.169524_25	NODE_96_length_56237_cov_129.169524_25 # 37732 # 38361 # 1 # ID=96_25;partial=00;start_type=ATG;rbs_motif=GGA/GAG/AGG;rbs_spacer=5-10bp;gc_cont=0.683	Pseudanabaena sp. PCC 7367	Cyanobacteria	WP_015165037.1 rubredoxin [Pseudanabaena sp. PCC 7367]	51.0	98	43	4	4.9x10^-15	45.2
NODE_97_length_55771_cov_14.542646_8	NODE_97_length_55771_cov_14.542646_8 # 7127 # 7576 # -1 # ID=97_8;partial=00;start_type=ATG;rbs_motif=GGAG/GAGG;rbs_spacer=5-10bp;gc_cont=0.600	Oscillatoriales cyanobacterium JSC-12	Cyanobacteria	WP_009556107.1 hypothetical protein [Oscillatoriales cyanobacterium JSC-12]	48.0	148	77	0	9.2x10^-32	98.7
NODE_97_length_55771_cov_14.542646_51	NODE_97_length_55771_cov_14.542646_51 # 48382 # 48879 # -1 # ID=97_51;partial=00;start_type=ATG;rbs_motif=None;rbs_spacer=None;gc_cont=0.582	Geitlerinema sp. PCC 7407	Cyanobacteria	WP_015173106.1 Fe2+-dependent dioxygenase [Geitlerinema sp. PCC 7407]	28.4	134	74	3	2.5x10^-06	71.7
NODE_98_length_55664_cov_130.870159_2	NODE_98_length_55664_cov_130.870159_2 # 697 # 1686 # -1 # ID=98_2;partial=00;start_type=ATG;rbs_motif=None;rbs_spacer=None;gc_cont=0.663	Nostocales;Tolypothrix sp. PCC 7601;Fremyella diplosiphon NIES-3275	Cyanobacteria	WP_045873009.1 MULTISPECIES: diaminopimelate epimerase [Nostocales]	52.8	316	111	5	1.1x10^-82	95.8
NODE_98_length_55664_cov_130.870159_3	NODE_98_length_55664_cov_130.870159_3 # 2123 # 2824 # -1 # ID=98_3;partial=00;start_type=ATG;rbs_motif=None;rbs_spacer=None;gc_cont=0.658	Geitlerinema sp. PCC 7407	Cyanobacteria	WP_015173665.1 class I SAM-dependent methyltransferase [Geitlerinema sp. PCC 7407]	37.5	184	104	3	1.3x10^-27	78.2
NODE_98_length_55664_cov_130.870159_7	NODE_98_length_55664_cov_130.870159_7 # 8679 # 9251 # 1 # ID=98_7;partial=00;start_type=GTG;rbs_motif=None;rbs_spacer=None;gc_cont=0.658	Microcoleus sp. PCC 7113	Cyanobacteria	WP_015182397.1 tRNA (guanosine(46)-N7)-methyltransferase TrmB [Microcoleus sp. PCC 7113]	46.6	193	98	2	1.1x10^-37	99.0
NODE_98_length_55664_cov_130.870159_8	NODE_98_length_55664_cov_130.870159_8 # 9727 # 11064 # 1 # ID=98_8;partial=00;start_type=ATG;rbs_motif=None;rbs_spacer=None;gc_cont=0.689	Dactylococcopsis salina PCC 8305;Dactylococcopsis salina	Cyanobacteria	WP_015228031.1 NAD(P)/FAD-dependent oxidoreductase [Dactylococcopsis salina]	46.4	427	197	11	7.3x10^-93	95.1
NODE_101_length_54915_cov_14.614569_26	NODE_101_length_54915_cov_14.614569_26 # 28870 # 30771 # 1 # ID=101_26;partial=00;start_type=GTG;rbs_motif=AGGAG(G)/GGAGG;rbs_spacer=13-15bp;gc_cont=0.674	Oscillatoria acuminata PCC 6304;Oscillatoria acuminata	Cyanobacteria	WP_015148729.1 fructosamine kinase family protein [Oscillatoria acuminata]	46.9	286	147	4	4.3x10^-62	44.8
NODE_102_length_54551_cov_127.650301_11	NODE_102_length_54551_cov_127.650301_11 # 16569 # 18503 # -1 # ID=102_11;partial=00;start_type=ATG;rbs_motif=None;rbs_spacer=None;gc_cont=0.693	Oscillatoriales cyanobacterium JSC-12	Cyanobacteria	WP_009768558.1 tRNA (N6-isopentenyl adenosine(37)-C2)-methylthiotransferase MiaB [Oscillatoriales cyanobacterium JSC-12]	61.0	451	164	5	6.5x10^-151	68.7
NODE_107_length_52611_cov_7.755888_31	NODE_107_length_52611_cov_7.755888_31 # 38288 # 39046 # -1 # ID=107_31;partial=00;start_type=GTG;rbs_motif=None;rbs_spacer=None;gc_cont=0.702	Acaryochloris marina;Acaryochloris marina MBIC11017	Cyanobacteria	WP_012161354.1 aspartyl/asparaginyl beta-hydroxylase domain-containing protein [Acaryochloris marina]	54.7	243	108	1	6.7x10^-75	96.0
NODE_113_length_50828_cov_13.901245_7	NODE_113_length_50828_cov_13.901245_7 # 7136 # 7531 # -1 # ID=113_7;partial=00;start_type=GTG;rbs_motif=None;rbs_spacer=None;gc_cont=0.682	Tolypothrix sp. PCC 7601	Cyanobacteria	EKF03043.1 putative CopY family transcriptional regulator [Tolypothrix sp. PCC 7601]	27.3	128	91	1	5.7x10^-09	95.5
NODE_113_length_50828_cov_13.901245_48	NODE_113_length_50828_cov_13.901245_48 # 49927 # 50241 # 1 # ID=113_48;partial=00;start_type=ATG;rbs_motif=GGA/GAG/AGG;rbs_spacer=5-10bp;gc_cont=0.594	[Oscillatoria] sp. PCC 6506;Kamptonema	Cyanobacteria	WP_007352920.1 MULTISPECIES: DUF86 domain-containing protein [Kamptonema]	50.5	101	50	0	2.3x10^-21	96.2
NODE_114_length_50729_cov_129.819513_5	NODE_114_length_50729_cov_129.819513_5 # 9923 # 11500 # -1 # ID=114_5;partial=00;start_type=ATG;rbs_motif=None;rbs_spacer=None;gc_cont=0.696	Acaryochloris sp. CCMEE 5410	Cyanobacteria	WP_010470960.1 peptidyl-prolyl cis-trans isomerase [Acaryochloris sp. CCMEE 5410]	31.0	378	195	12	8.2x10^-35	70.7
NODE_115_length_50550_cov_125.929853_2	NODE_115_length_50550_cov_125.929853_2 # 1465 # 1971 # -1 # ID=115_2;partial=00;start_type=ATG;rbs_motif=GGA/GAG/AGG;rbs_spacer=5-10bp;gc_cont=0.692	Acaryochloris sp. CCMEE 5410	Cyanobacteria	WP_010469029.1 cyclic pyranopterin monophosphate synthase MoaC [Acaryochloris sp. CCMEE 5410]	47.6	147	64	3	1.3x10^-18	87.0
NODE_115_length_50550_cov_125.929853_6	NODE_115_length_50550_cov_125.929853_6 # 5757 # 6971 # -1 # ID=115_6;partial=00;start_type=ATG;rbs_motif=None;rbs_spacer=None;gc_cont=0.671	Synechocystis sp. PCC 6803;Synechocystis sp. PCC 6803 substr. GT-I;Synechocystis sp. PCC 6803 substr. PCC-N;Synechocystis sp. PCC 6803 substr. PCC-P;Bacillus subtilis BEST7613;Synechocystis sp. IPPAS B-1465;unclassified Synechocystis	Cyanobacteria;Firmicutes	WP_010871345.1 MULTISPECIES: DUF1818 family protein [unclassified Synechocystis]	34.5	148	67	4	4.7x10^-14	36.5
NODE_115_length_50550_cov_125.929853_21	NODE_115_length_50550_cov_125.929853_21 # 26952 # 28901 # 1 # ID=115_21;partial=00;start_type=ATG;rbs_motif=GGA/GAG/AGG;rbs_spacer=5-10bp;gc_cont=0.672	Calothrix sp. PCC 7507	Cyanobacteria	WP_015130779.1 2-oxo acid dehydrogenase subunit E2 [Calothrix sp. PCC 7507]	44.4	495	196	7	3.2x10^-97	75.2
NODE_115_length_50550_cov_125.929853_32	NODE_115_length_50550_cov_125.929853_32 # 44154 # 44795 # -1 # ID=115_32;partial=00;start_type=ATG;rbs_motif=GGA/GAG/AGG;rbs_spacer=11-12bp;gc_cont=0.662	Cyanobacterium stanieri PCC 7202	Cyanobacteria	AFZ47868.1 PBS lyase HEAT domain protein repeat-containing protein [Cyanobacterium stanieri PCC 7202]	40.1	137	81	1	2.1x10^-21	64.0
NODE_118_length_49330_cov_7.817410_1	NODE_118_length_49330_cov_7.817410_1 # 68 # 421 # 1 # ID=118_1;partial=00;start_type=GTG;rbs_motif=GGA/GAG/AGG;rbs_spacer=5-10bp;gc_cont=0.692	Microcystis;Microcystis viridis NIES-102;Microcystis aeruginosa NIES-843;Microcystis aeruginosa Ma_QC_C_20070703_M131	Cyanobacteria	WP_012265635.1 MULTISPECIES: glyoxalase [Microcystis]	38.8	116	58	5	9.2x10^-11	90.7
NODE_118_length_49330_cov_7.817410_27	NODE_118_length_49330_cov_7.817410_27 # 27338 # 28195 # -1 # ID=118_27;partial=00;start_type=ATG;rbs_motif=3Base/5BMM;rbs_spacer=13-15bp;gc_cont=0.696	Dactylococcopsis salina PCC 8305;Dactylococcopsis salina	Cyanobacteria	WP_015231015.1 phytanoyl-CoA dioxygenase family protein [Dactylococcopsis salina]	45.9	283	151	2	4.7x10^-69	98.3
NODE_120_length_49270_cov_126.960361_6	NODE_120_length_49270_cov_126.960361_6 # 13218 # 14120 # 1 # ID=120_6;partial=00;start_type=ATG;rbs_motif=None;rbs_spacer=None;gc_cont=0.687	Moorea producens 3L;Moorea producens	Cyanobacteria	WP_008189970.1 hypothetical protein [Moorea producens]	41.0	217	113	5	7.0x10^-31	72.1
NODE_121_length_49234_cov_127.219154_5	NODE_121_length_49234_cov_127.219154_5 # 7780 # 9822 # -1 # ID=121_5;partial=00;start_type=ATG;rbs_motif=GGA/GAG/AGG;rbs_spacer=5-10bp;gc_cont=0.683	Geitlerinema sp. PCC 7407	Cyanobacteria	WP_015173798.1 ABC transporter ATP-binding protein [Geitlerinema sp. PCC 7407]	36.4	591	352	7	3.4x10^-89	86.6
NODE_121_length_49234_cov_127.219154_14	NODE_121_length_49234_cov_127.219154_14 # 24374 # 26656 # -1 # ID=121_14;partial=00;start_type=ATG;rbs_motif=None;rbs_spacer=None;gc_cont=0.676	Leptolyngbya sp. PCC 7375	Cyanobacteria	WP_006519796.1 glycosyltransferase family 39 protein [Leptolyngbya sp. PCC 7375]	35.5	530	293	14	6.7x10^-78	68.2
NODE_121_length_49234_cov_127.219154_25	NODE_121_length_49234_cov_127.219154_25 # 40274 # 41917 # 1 # ID=121_25;partial=00;start_type=ATG;rbs_motif=GGAG/GAGG;rbs_spacer=5-10bp;gc_cont=0.670	Pleurocapsa sp. PCC 7327	Cyanobacteria	AFY79320.1 putative Zn-dependent peptidase [Pleurocapsa sp. PCC 7327]	41.5	439	248	3	4.3x10^-95	80.1
NODE_121_length_49234_cov_127.219154_30	NODE_121_length_49234_cov_127.219154_30 # 47926 # 48753 # -1 # ID=121_30;partial=00;start_type=ATG;rbs_motif=None;rbs_spacer=None;gc_cont=0.688	Microcoleus sp. PCC 7113	Cyanobacteria	WP_015183445.1 DUF1995 family protein [Microcoleus sp. PCC 7113]	27.6	275	152	7	3.9x10^-12	98.2
NODE_123_length_49154_cov_130.420360_14	NODE_123_length_49154_cov_130.420360_14 # 17922 # 19343 # 1 # ID=123_14;partial=00;start_type=ATG;rbs_motif=GGA/GAG/AGG;rbs_spacer=5-10bp;gc_cont=0.695	Gloeocapsa sp. PCC 7428	Cyanobacteria	WP_015188917.1 PDZ domain-containing protein [Gloeocapsa sp. PCC 7428]	40.8	377	191	6	1.5x10^-67	78.9
NODE_124_length_48882_cov_5.003651_14	NODE_124_length_48882_cov_5.003651_14 # 12719 # 12859 # 1 # ID=124_14;partial=00;start_type=ATG;rbs_motif=4Base/6BMM;rbs_spacer=13-15bp;gc_cont=0.674	Cyanobium gracile;Cyanobium gracile PCC 6307	Cyanobacteria	WP_015110027.1 Fic family protein [Cyanobium gracile]	72.5	40	11	0	1.4x10^-07	85.1
NODE_126_length_48590_cov_131.235541_23	NODE_126_length_48590_cov_131.235541_23 # 40753 # 41931 # -1 # ID=126_23;partial=00;start_type=ATG;rbs_motif=None;rbs_spacer=None;gc_cont=0.658	Synechococcus sp. PCC 7002;Synechococcus sp. 7002;Synechococcus sp. OG1;unclassified Synechococcus	Cyanobacteria	WP_012307433.1 MULTISPECIES: phycobiliprotein lyase [unclassified Synechococcus]	48.1	181	93	1	2.5x10^-44	46.1
NODE_128_length_48502_cov_14.397106_5	NODE_128_length_48502_cov_14.397106_5 # 4469 # 5299 # 1 # ID=128_5;partial=00;start_type=ATG;rbs_motif=GGAG/GAGG;rbs_spacer=5-10bp;gc_cont=0.603	Gloeocapsa sp. PCC 7428	Cyanobacteria	WP_015189461.1 Crp/Fnr family transcriptional regulator [Gloeocapsa sp. PCC 7428]	41.5	229	131	1	6.4x10^-39	82.7
NODE_130_length_48430_cov_129.583753_6	NODE_130_length_48430_cov_129.583753_6 # 7505 # 9844 # 1 # ID=130_6;partial=00;start_type=ATG;rbs_motif=GGAGG;rbs_spacer=5-10bp;gc_cont=0.661	Synechococcus sp. PCC 6312	Cyanobacteria	WP_015126241.1 ABC transporter permease subunit [Synechococcus sp. PCC 6312]	46.1	687	245	11	4.1x10^-139	88.1
NODE_132_length_48223_cov_127.165274_9	NODE_132_length_48223_cov_127.165274_9 # 16652 # 20794 # 1 # ID=132_9;partial=00;start_type=GTG;rbs_motif=GGAG/GAGG;rbs_spacer=5-10bp;gc_cont=0.673	Gloeocapsa sp. PCC 7428	Cyanobacteria	WP_015189966.1 DNA polymerase III subunit alpha [Gloeocapsa sp. PCC 7428]	46.9	1256	487	24	1.3x10^-302	88.9
NODE_133_length_48197_cov_45.733139_17	NODE_133_length_48197_cov_45.733139_17 # 15411 # 17096 # -1 # ID=133_17;partial=00;start_type=ATG;rbs_motif=GGxGG;rbs_spacer=5-10bp;gc_cont=0.418	Cyanobacterium aponinum;Cyanobacterium aponinum PCC 10605	Cyanobacteria	WP_015219069.1 cytochrome c oxidase subunit I [Cyanobacterium aponinum]	33.6	470	292	6	6.7x10^-59	81.9
NODE_134_length_48137_cov_130.639638_23	NODE_134_length_48137_cov_130.639638_23 # 42540 # 43814 # -1 # ID=134_23;partial=00;start_type=GTG;rbs_motif=GGA/GAG/AGG;rbs_spacer=11-12bp;gc_cont=0.656	Stanieria cyanosphaera;Stanieria cyanosphaera PCC 7437	Cyanobacteria	WP_015191855.1 coenzyme F420 hydrogenase/dehydrogenase subunit beta domain protein [Stanieria cyanosphaera]	71.8	387	99	2	9.5x10^-167	91.1
NODE_136_length_47931_cov_4.838235_6	NODE_136_length_47931_cov_4.838235_6 # 5920 # 7437 # -1 # ID=136_6;partial=00;start_type=ATG;rbs_motif=None;rbs_spacer=None;gc_cont=0.372	Acaryochloris sp. CCMEE 5410	Cyanobacteria	WP_010477503.1 cryptochrome/photolyase family protein [Acaryochloris sp. CCMEE 5410]	44.4	455	253	0	2.3x10^-119	89.9
NODE_136_length_47931_cov_4.838235_19	NODE_136_length_47931_cov_4.838235_19 # 20521 # 21045 # 1 # ID=136_19;partial=00;start_type=ATG;rbs_motif=GGAG/GAGG;rbs_spacer=5-10bp;gc_cont=0.383	Tolypothrix sp. PCC 7601;Fremyella diplosiphon NIES-3275	Cyanobacteria	EKE98105.1 hypothetical protein FDUTEX481_04302 [Tolypothrix sp. PCC 7601]	44.1	170	95	0	1.5x10^-33	97.1
NODE_136_length_47931_cov_4.838235_33	NODE_136_length_47931_cov_4.838235_33 # 37085 # 38185 # -1 # ID=136_33;partial=00;start_type=ATG;rbs_motif=None;rbs_spacer=None;gc_cont=0.421	Oscillatoria acuminata PCC 6304;Oscillatoria acuminata	Cyanobacteria	WP_015151743.1 acetate kinase [Oscillatoria acuminata]	49.1	401	168	7	7.6x10^-104	99.5
NODE_137_length_47885_cov_4.814586_11	NODE_137_length_47885_cov_4.814586_11 # 9578 # 10546 # 1 # ID=137_11;partial=00;start_type=ATG;rbs_motif=None;rbs_spacer=None;gc_cont=0.397	Leptolyngbya sp. PCC 7375	Cyanobacteria	WP_006514751.1 hypothetical protein [Leptolyngbya sp. PCC 7375]	24.8	302	204	8	6.6x10^-11	93.5
NODE_138_length_47800_cov_130.463931_8	NODE_138_length_47800_cov_130.463931_8 # 8896 # 9600 # -1 # ID=138_8;partial=00;start_type=ATG;rbs_motif=None;rbs_spacer=None;gc_cont=0.679	Pleurocapsa sp. PCC 7327	Cyanobacteria	AFY76935.1 Protein of unknown function (DUF3464) [Pleurocapsa sp. PCC 7327]	42.6	129	68	3	4.8x10^-19	54.5
NODE_138_length_47800_cov_130.463931_31	NODE_138_length_47800_cov_130.463931_31 # 42211 # 43404 # 1 # ID=138_31;partial=00;start_type=ATG;rbs_motif=None;rbs_spacer=None;gc_cont=0.660	Crinalium epipsammum;Crinalium epipsammum PCC 9333	Cyanobacteria	WP_015203509.1 uroporphyrinogen decarboxylase [Crinalium epipsammum]	63.8	343	123	1	1.9x10^-124	85.9
NODE_139_length_47614_cov_127.801398_15	NODE_139_length_47614_cov_127.801398_15 # 18282 # 19112 # -1 # ID=139_15;partial=00;start_type=ATG;rbs_motif=None;rbs_spacer=None;gc_cont=0.675	Nostoc sp. PCC 7524	Cyanobacteria	WP_015140541.1 DUF3727 domain-containing protein [Nostoc sp. PCC 7524]	31.6	196	117	6	2.2x10^-15	70.8
NODE_139_length_47614_cov_127.801398_31	NODE_139_length_47614_cov_127.801398_31 # 32681 # 34390 # -1 # ID=139_31;partial=00;start_type=ATG;rbs_motif=AGGAG/GGAGG;rbs_spacer=11-12bp;gc_cont=0.667	Pleurocapsa sp. PCC 7327	Cyanobacteria	AFY76895.1 hypothetical protein Ple7327_1519 [Pleurocapsa sp. PCC 7327]	36.1	507	237	10	5.7x10^-66	87.5
NODE_141_length_47468_cov_5.828077_17	NODE_141_length_47468_cov_5.828077_17 # 11556 # 11876 # -1 # ID=141_17;partial=00;start_type=TTG;rbs_motif=GGAG/GAGG;rbs_spacer=5-10bp;gc_cont=0.352	Anabaena cylindrica;Anabaena cylindrica PCC 7122	Cyanobacteria	WP_015214879.1 type II toxin-antitoxin system PemK/MazF family toxin [Anabaena cylindrica]	51.4	105	51	0	5.0x10^-24	98.1
NODE_144_length_46759_cov_10.566006_27	NODE_144_length_46759_cov_10.566006_27 # 17324 # 17968 # -1 # ID=144_27;partial=00;start_type=ATG;rbs_motif=AGGAG;rbs_spacer=5-10bp;gc_cont=0.361	Calothrix parietina;Calothrix sp. PCC 6303	Cyanobacteria	WP_015196002.1 type 1 glutamine amidotransferase [Calothrix parietina]	50.5	182	90	0	2.2x10^-47	84.7
NODE_144_length_46759_cov_10.566006_28	NODE_144_length_46759_cov_10.566006_28 # 18249 # 19223 # 1 # ID=144_28;partial=00;start_type=ATG;rbs_motif=AGGAG;rbs_spacer=5-10bp;gc_cont=0.387	Nostocales;Tolypothrix sp. PCC 7601;Fremyella diplosiphon NIES-3275	Cyanobacteria	WP_045872495.1 MULTISPECIES: aldo/keto reductase [Nostocales]	69.3	326	98	1	9.6x10^-127	99.7
NODE_144_length_46759_cov_10.566006_32	NODE_144_length_46759_cov_10.566006_32 # 21496 # 22170 # 1 # ID=144_32;partial=00;start_type=ATG;rbs_motif=AGxAG;rbs_spacer=5-10bp;gc_cont=0.369	Prochlorococcus marinus str. MIT 9215	Cyanobacteria	ABV50480.1 Putative 6-phosphogluconolactonase (DevB, Pgl) [Prochlorococcus marinus str. MIT 9215]	26.1	199	135	5	3.2x10^-04	85.3
NODE_146_length_46285_cov_127.370358_2	NODE_146_length_46285_cov_127.370358_2 # 306 # 2258 # -1 # ID=146_2;partial=00;start_type=ATG;rbs_motif=GGAG/GAGG;rbs_spacer=5-10bp;gc_cont=0.686	Microcoleus sp. PCC 7113	Cyanobacteria	AFZ21973.1 arginyl-tRNA synthetase [Microcoleus sp. PCC 7113]	57.8	580	222	8	7.2x10^-182	89.1
NODE_148_length_45852_cov_5.022526_30	NODE_148_length_45852_cov_5.022526_30 # 39321 # 40337 # -1 # ID=148_30;partial=00;start_type=ATG;rbs_motif=GGA/GAG/AGG;rbs_spacer=5-10bp;gc_cont=0.641	Geitlerinema sp. PCC 7407	Cyanobacteria	WP_015171804.1 cytochrome d ubiquinol oxidase subunit II [Geitlerinema sp. PCC 7407]	51.1	331	161	1	5.8x10^-90	97.3
NODE_152_length_43288_cov_131.972545_1	NODE_152_length_43288_cov_131.972545_1 # 619 # 2070 # -1 # ID=152_1;partial=00;start_type=TTG;rbs_motif=GGA/GAG/AGG;rbs_spacer=5-10bp;gc_cont=0.680	Anabaena sp. 90	Cyanobacteria	WP_015078465.1 Asp-tRNA(Asn)/Glu-tRNA(Gln) amidotransferase subunit GatA [Anabaena sp. 90]	49.5	479	235	3	2.5x10^-118	98.6
NODE_152_length_43288_cov_131.972545_20	NODE_152_length_43288_cov_131.972545_20 # 32918 # 33985 # 1 # ID=152_20;partial=00;start_type=ATG;rbs_motif=None;rbs_spacer=None;gc_cont=0.654	Geitlerinema sp. PCC 7407	Cyanobacteria	WP_015173042.1 tryptophan--tRNA ligase [Geitlerinema sp. PCC 7407]	58.2	328	125	5	7.6x10^-101	92.1
NODE_157_length_42538_cov_130.503101_14	NODE_157_length_42538_cov_130.503101_14 # 16841 # 17692 # -1 # ID=157_14;partial=00;start_type=ATG;rbs_motif=None;rbs_spacer=None;gc_cont=0.663	Pleurocapsa minor;Pleurocapsa sp. PCC 7327	Cyanobacteria	WP_015144859.1 imidazoleglycerol-phosphate dehydratase HisB [Pleurocapsa minor]	77.0	196	45	0	2.6x10^-83	69.0
NODE_157_length_42538_cov_130.503101_24	NODE_157_length_42538_cov_130.503101_24 # 32918 # 33361 # -1 # ID=157_24;partial=00;start_type=GTG;rbs_motif=GGAG/GAGG;rbs_spacer=5-10bp;gc_cont=0.649	Chamaesiphon minutus PCC 6605;Chamaesiphon minutus	Cyanobacteria	WP_015160230.1 ion transporter [Chamaesiphon minutus]	33.6	119	53	1	6.1x10^-12	80.4
NODE_157_length_42538_cov_130.503101_25	NODE_157_length_42538_cov_130.503101_25 # 33472 # 34437 # -1 # ID=157_25;partial=00;start_type=ATG;rbs_motif=GGAG/GAGG;rbs_spacer=5-10bp;gc_cont=0.642	Pseudanabaena sp. PCC 7367	Cyanobacteria	WP_015164681.1 ion transporter [Pseudanabaena sp. PCC 7367]	27.3	172	109	5	2.1x10^-04	52.8
NODE_158_length_42511_cov_13.752454_32	NODE_158_length_42511_cov_13.752454_32 # 42102 # 42509 # 1 # ID=158_32;partial=01;start_type=ATG;rbs_motif=GGAG/GAGG;rbs_spacer=5-10bp;gc_cont=0.650	Acaryochloris marina MBIC11017	Cyanobacteria	B0CEK4.1 RecName: Full=tRNA-cytidine(32) 2-sulfurtransferase; AltName: Full=Two-thiocytidine biosynthesis protein A; AltName: Full=tRNA 2-thiocytidine biosynthesis protein TtcA	74.2	128	33	0	1.7x10^-48	94.1
NODE_160_length_42153_cov_126.968829_20	NODE_160_length_42153_cov_126.968829_20 # 28680 # 29972 # 1 # ID=160_20;partial=00;start_type=ATG;rbs_motif=GGA/GAG/AGG;rbs_spacer=5-10bp;gc_cont=0.661	Leptolyngbya sp. PCC 7376	Cyanobacteria	WP_015136262.1 transcription termination/antitermination protein NusG [Leptolyngbya sp. PCC 7376]	37.6	205	120	3	8.5x10^-30	47.6
NODE_160_length_42153_cov_126.968829_26	NODE_160_length_42153_cov_126.968829_26 # 40456 # 41841 # 1 # ID=160_26;partial=00;start_type=ATG;rbs_motif=None;rbs_spacer=None;gc_cont=0.657	Geitlerinema sp. PCC 7407	Cyanobacteria	WP_015170510.1 RIP metalloprotease RseP [Geitlerinema sp. PCC 7407]	40.6	367	192	9	5.5x10^-59	77.1
NODE_163_length_41717_cov_14.170137_26	NODE_163_length_41717_cov_14.170137_26 # 29857 # 30564 # 1 # ID=163_26;partial=00;start_type=ATG;rbs_motif=None;rbs_spacer=None;gc_cont=0.617	Cylindrospermum stagnale PCC 7417	Cyanobacteria	AFZ22506.1 transposase family protein [Cylindrospermum stagnale PCC 7417]	33.6	131	85	2	1.1x10^-10	55.1
NODE_165_length_41171_cov_4.585031_17	NODE_165_length_41171_cov_4.585031_17 # 17845 # 18657 # 1 # ID=165_17;partial=00;start_type=TTG;rbs_motif=GGA/GAG/AGG;rbs_spacer=5-10bp;gc_cont=0.387	Anabaena cylindrica;Anabaena cylindrica PCC 7122	Cyanobacteria	WP_015214120.1 SDR family oxidoreductase [Anabaena cylindrica]	37.0	270	164	3	3.6x10^-42	97.8
NODE_165_length_41171_cov_4.585031_36	NODE_165_length_41171_cov_4.585031_36 # 40244 # 40849 # -1 # ID=165_36;partial=00;start_type=ATG;rbs_motif=GGA/GAG/AGG;rbs_spacer=5-10bp;gc_cont=0.366	Nostocales;Tolypothrix sp. PCC 7601;Fremyella diplosiphon NIES-3275	Cyanobacteria	WP_045872333.1 MULTISPECIES: methylated-DNA--[protein]-cysteine S-methyltransferase [Nostocales]	37.3	161	93	2	2.3x10^-25	75.7
NODE_168_length_40517_cov_20.301609_1	NODE_168_length_40517_cov_20.301609_1 # 228 # 1169 # 1 # ID=168_1;partial=00;start_type=ATG;rbs_motif=GGAG/GAGG;rbs_spacer=5-10bp;gc_cont=0.430	Anabaena sp. 90	Cyanobacteria	WP_015079895.1 HNH endonuclease [Anabaena sp. 90]	29.1	179	116	3	2.9x10^-11	55.7
NODE_168_length_40517_cov_20.301609_27	NODE_168_length_40517_cov_20.301609_27 # 25835 # 27541 # -1 # ID=168_27;partial=00;start_type=GTG;rbs_motif=GGA/GAG/AGG;rbs_spacer=5-10bp;gc_cont=0.436	Thermosynechococcus elongatus;Thermosynechococcus elongatus BP-1	Cyanobacteria	WP_011056715.1 site-2 protease family protein [Thermosynechococcus elongatus]	25.6	246	156	6	5.4x10^-08	39.9
NODE_172_length_39310_cov_127.171835_10	NODE_172_length_39310_cov_127.171835_10 # 15465 # 16568 # 1 # ID=172_10;partial=00;start_type=ATG;rbs_motif=GGAGG;rbs_spacer=5-10bp;gc_cont=0.662	Nostocales;Tolypothrix sp. PCC 7601;Fremyella diplosiphon NIES-3275	Cyanobacteria	WP_045867857.1 MULTISPECIES: class I SAM-dependent methyltransferase [Nostocales]	50.3	330	141	7	2.9x10^-79	89.1
NODE_172_length_39310_cov_127.171835_22	NODE_172_length_39310_cov_127.171835_22 # 32159 # 33136 # -1 # ID=172_22;partial=00;start_type=ATG;rbs_motif=None;rbs_spacer=None;gc_cont=0.656	Microcoleus vaginatus;Microcoleus vaginatus FGP-2	Cyanobacteria	WP_006631697.1 methyltransferase domain-containing protein [Microcoleus vaginatus]	51.3	308	147	2	3.0x10^-88	94.5
NODE_174_length_38831_cov_4.444734_26	NODE_174_length_38831_cov_4.444734_26 # 25584 # 27068 # -1 # ID=174_26;partial=00;start_type=ATG;rbs_motif=GGA/GAG/AGG;rbs_spacer=5-10bp;gc_cont=0.671	Oscillatoria nigro-viridis PCC 7112;Oscillatoria nigro-viridis	Cyanobacteria	WP_015178190.1 glutamate synthase small subunit [Oscillatoria nigro-viridis]	68.4	494	156	0	1.6x10^-210	99.8
NODE_174_length_38831_cov_4.444734_27	NODE_174_length_38831_cov_4.444734_27 # 27088 # 31746 # -1 # ID=174_27;partial=00;start_type=ATG;rbs_motif=GGAG/GAGG;rbs_spacer=5-10bp;gc_cont=0.657	Microcoleus sp. PCC 7113	Cyanobacteria	WP_015181464.1 glutamate synthase large subunit [Microcoleus sp. PCC 7113]	67.6	1531	486	7	0.0x10^+00	98.3
NODE_174_length_38831_cov_4.444734_31	NODE_174_length_38831_cov_4.444734_31 # 35110 # 36540 # 1 # ID=174_31;partial=00;start_type=ATG;rbs_motif=GGAG/GAGG;rbs_spacer=5-10bp;gc_cont=0.678	Pleurocapsa sp. PCC 7327	Cyanobacteria	AFY78089.1 putative efflux protein, MATE family [Pleurocapsa sp. PCC 7327]	45.4	456	249	0	2.7x10^-109	95.6
NODE_178_length_38157_cov_16.669761_57	NODE_178_length_38157_cov_16.669761_57 # 27505 # 28194 # 1 # ID=178_57;partial=00;start_type=ATG;rbs_motif=GGAGG;rbs_spacer=5-10bp;gc_cont=0.413	Prochlorococcus phage Syn1;Cyanophage S-RIM44	0	YP_004324605.1 exonuclease [Prochlorococcus phage Syn1]	29.1	148	86	5	2.7x10^-06	59.6
NODE_183_length_37347_cov_4.873240_16	NODE_183_length_37347_cov_4.873240_16 # 17166 # 17804 # 1 # ID=183_16;partial=00;start_type=ATG;rbs_motif=None;rbs_spacer=None;gc_cont=0.401	Oscillatoriales cyanobacterium JSC-12	Cyanobacteria	WP_009769412.1 class I SAM-dependent methyltransferase [Oscillatoriales cyanobacterium JSC-12]	32.5	200	130	4	2.7x10^-21	92.5
NODE_185_length_37103_cov_126.143039_12	NODE_185_length_37103_cov_126.143039_12 # 15123 # 17561 # 1 # ID=185_12;partial=00;start_type=ATG;rbs_motif=None;rbs_spacer=None;gc_cont=0.697	Geitlerinema sp. PCC 7407	Cyanobacteria	AFY66892.1 surface antigen (D15) [Geitlerinema sp. PCC 7407]	23.0	591	334	21	6.1x10^-13	71.0
NODE_185_length_37103_cov_126.143039_13	NODE_185_length_37103_cov_126.143039_13 # 17604 # 18977 # -1 # ID=185_13;partial=00;start_type=ATG;rbs_motif=AGGAG/GGAGG;rbs_spacer=11-12bp;gc_cont=0.673	Halothece sp. PCC 7418	Cyanobacteria	WP_015226516.1 lipid-A-disaccharide synthase [Halothece sp. PCC 7418]	39.8	410	183	10	1.6x10^-58	89.1
NODE_185_length_37103_cov_126.143039_21	NODE_185_length_37103_cov_126.143039_21 # 30508 # 31929 # 1 # ID=185_21;partial=00;start_type=ATG;rbs_motif=AGGAG;rbs_spacer=5-10bp;gc_cont=0.674	Calothrix parietina;Calothrix sp. PCC 6303	Cyanobacteria	WP_015199271.1 GNAT family N-acetyltransferase [Calothrix parietina]	49.3	152	70	4	9.7x10^-27	32.1
NODE_186_length_37010_cov_129.061058_9	NODE_186_length_37010_cov_129.061058_9 # 8499 # 9533 # 1 # ID=186_9;partial=00;start_type=GTG;rbs_motif=None;rbs_spacer=None;gc_cont=0.685	Cyanobium gracile;Cyanobium gracile PCC 6307	Cyanobacteria	WP_015108140.1 glycosyltransferase [Cyanobium gracile]	44.2	337	148	9	2.7x10^-58	96.5
NODE_186_length_37010_cov_129.061058_26	NODE_186_length_37010_cov_129.061058_26 # 35533 # 36105 # -1 # ID=186_26;partial=00;start_type=ATG;rbs_motif=None;rbs_spacer=None;gc_cont=0.632	Rivularia sp. PCC 7116	Cyanobacteria	WP_015116594.1 ribosome recycling factor [Rivularia sp. PCC 7116]	50.8	179	88	0	1.1x10^-45	93.7
NODE_188_length_36660_cov_123.273342_8	NODE_188_length_36660_cov_123.273342_8 # 13024 # 14973 # -1 # ID=188_8;partial=00;start_type=ATG;rbs_motif=GGAG/GAGG;rbs_spacer=5-10bp;gc_cont=0.686	Oscillatoria acuminata PCC 6304;Oscillatoria acuminata	Cyanobacteria	WP_015150068.1 RNA polymerase sigma factor RpoD [Oscillatoria acuminata]	51.8	332	157	2	7.2x10^-89	51.1
NODE_189_length_36475_cov_4.955101_22	NODE_189_length_36475_cov_4.955101_22 # 21391 # 22743 # 1 # ID=189_22;partial=00;start_type=ATG;rbs_motif=GGA/GAG/AGG;rbs_spacer=5-10bp;gc_cont=0.614	Microcystis aeruginosa;Microcystis aeruginosa PCC 7806;Microcystis aeruginosa DIANCHI905;Microcystis aeruginosa PCC 7806SL;Microcystis aeruginosa Ma_MB_F_20061100_S20;Microcystis aeruginosa Ma_MB_F_20061100_S20D;Microcystis aeruginosa Ma_AC_P_19900807_S300	Cyanobacteria	WP_002743853.1 HlyC/CorC family transporter [Microcystis aeruginosa]	39.4	419	249	2	3.7x10^-76	92.7
NODE_190_length_36247_cov_128.178654_5	NODE_190_length_36247_cov_128.178654_5 # 5592 # 6794 # -1 # ID=190_5;partial=00;start_type=ATG;rbs_motif=None;rbs_spacer=None;gc_cont=0.657	Moorea producens 3L;Moorea producens	Cyanobacteria	WP_008188078.1 FkbM family methyltransferase [Moorea producens]	29.0	138	86	5	2.3x10^-05	33.7
NODE_198_length_35034_cov_14.095883_10	NODE_198_length_35034_cov_14.095883_10 # 11014 # 12498 # -1 # ID=198_10;partial=00;start_type=ATG;rbs_motif=GGA/GAG/AGG;rbs_spacer=5-10bp;gc_cont=0.685	Microcystis;Microcystis viridis NIES-102;Microcystis aeruginosa NIES-843;Microcystis aeruginosa PCC 9809;Microcystis flos-aquae DF17	Cyanobacteria	WP_002798621.1 MULTISPECIES: glutamate synthase subunit beta [Microcystis]	71.1	494	143	0	3.8x10^-215	99.8
NODE_198_length_35034_cov_14.095883_11	NODE_198_length_35034_cov_14.095883_11 # 12516 # 17174 # -1 # ID=198_11;partial=00;start_type=ATG;rbs_motif=GGAG/GAGG;rbs_spacer=5-10bp;gc_cont=0.670	Microcoleus sp. PCC 7113	Cyanobacteria	WP_015181464.1 glutamate synthase large subunit [Microcoleus sp. PCC 7113]	67.6	1530	488	6	0.0x10^+00	98.3
NODE_198_length_35034_cov_14.095883_17	NODE_198_length_35034_cov_14.095883_17 # 22891 # 24321 # 1 # ID=198_17;partial=00;start_type=ATG;rbs_motif=GGA/GAG/AGG;rbs_spacer=5-10bp;gc_cont=0.685	Pleurocapsa sp. PCC 7327	Cyanobacteria	AFY78089.1 putative efflux protein, MATE family [Pleurocapsa sp. PCC 7327]	45.4	456	249	0	1.0x10^-108	95.6
NODE_200_length_34700_cov_13.443005_4	NODE_200_length_34700_cov_13.443005_4 # 4854 # 5882 # -1 # ID=200_4;partial=00;start_type=ATG;rbs_motif=AGGAG;rbs_spacer=5-10bp;gc_cont=0.555	Microcoleus sp. PCC 7113	Cyanobacteria	WP_015211559.1 AAA family ATPase [Microcoleus sp. PCC 7113]	33.7	261	171	2	8.6x10^-33	76.1
NODE_202_length_34571_cov_8.136686_4	NODE_202_length_34571_cov_8.136686_4 # 3076 # 3951 # -1 # ID=202_4;partial=00;start_type=ATG;rbs_motif=GGAG/GAGG;rbs_spacer=5-10bp;gc_cont=0.701	Cyanobium gracile;Cyanobium gracile PCC 6307	Cyanobacteria	WP_015108859.1 GTPase Era [Cyanobium gracile]	48.9	305	128	5	1.5x10^-65	95.5
NODE_206_length_33948_cov_133.451524_12	NODE_206_length_33948_cov_133.451524_12 # 15023 # 15640 # 1 # ID=206_12;partial=00;start_type=ATG;rbs_motif=GGA/GAG/AGG;rbs_spacer=11-12bp;gc_cont=0.665	Oscillatoria nigro-viridis PCC 7112;Oscillatoria nigro-viridis	Cyanobacteria	WP_015179020.1 TPM domain-containing protein [Oscillatoria nigro-viridis]	46.1	180	88	5	5.7x10^-40	86.9
NODE_207_length_33681_cov_130.724504_15	NODE_207_length_33681_cov_130.724504_15 # 22677 # 24185 # -1 # ID=207_15;partial=00;start_type=ATG;rbs_motif=None;rbs_spacer=None;gc_cont=0.676	Cyanobacterium aponinum;Cyanobacterium aponinum PCC 10605;Cyanobacteria bacterium J149	Cyanobacteria	WP_015219624.1 (E)-4-hydroxy-3-methylbut-2-enyl-diphosphate synthase [Cyanobacterium aponinum]	77.6	384	86	0	1.9x10^-169	76.3
NODE_209_length_33605_cov_130.306082_9	NODE_209_length_33605_cov_130.306082_9 # 15011 # 16288 # -1 # ID=209_9;partial=00;start_type=ATG;rbs_motif=None;rbs_spacer=None;gc_cont=0.652	Thermosynechococcus;Thermosynechococcus elongatus BP-1	Cyanobacteria	WP_011057034.1 MULTISPECIES: coproporphyrinogen III oxidase [Thermosynechococcus]	42.5	416	197	13	4.9x10^-78	95.3
NODE_209_length_33605_cov_130.306082_12	NODE_209_length_33605_cov_130.306082_12 # 18526 # 19554 # -1 # ID=209_12;partial=00;start_type=GTG;rbs_motif=None;rbs_spacer=None;gc_cont=0.632	Acaryochloris sp. CCMEE 5410	Cyanobacteria	WP_010475693.1 fructosamine kinase family protein [Acaryochloris sp. CCMEE 5410]	49.0	294	137	5	5.5x10^-72	85.7
NODE_214_length_32746_cov_14.013336_27	NODE_214_length_32746_cov_14.013336_27 # 30938 # 31207 # 1 # ID=214_27;partial=00;start_type=ATG;rbs_motif=GGA/GAG/AGG;rbs_spacer=5-10bp;gc_cont=0.663	Synechococcus sp. PCC 7002;Synechococcus sp. PCC 8807;Synechococcus sp. 7002;Synechococcus sp. OG1;unclassified Synechococcus	Cyanobacteria	WP_012305842.1 MULTISPECIES: HypC/HybG/HupF family hydrogenase formation chaperone [unclassified Synechococcus]	55.1	78	35	0	2.3x10^-17	86.7
NODE_215_length_32493_cov_130.468331_1	NODE_215_length_32493_cov_130.468331_1 # 504 # 971 # -1 # ID=215_1;partial=00;start_type=ATG;rbs_motif=None;rbs_spacer=None;gc_cont=0.615	Cylindrospermum stagnale PCC 7417;Cylindrospermum stagnale	Cyanobacteria	WP_015206833.1 HAMP domain-containing protein [Cylindrospermum stagnale]	36.0	136	86	1	6.7x10^-17	87.2
NODE_215_length_32493_cov_130.468331_6	NODE_215_length_32493_cov_130.468331_6 # 8360 # 8962 # 1 # ID=215_6;partial=00;start_type=ATG;rbs_motif=None;rbs_spacer=None;gc_cont=0.672	Synechococcus sp. PCC 6312	Cyanobacteria	WP_015125040.1 nucleoside-diphosphate kinase [Synechococcus sp. PCC 6312]	65.1	149	52	0	5.7x10^-53	74.1
NODE_215_length_32493_cov_130.468331_8	NODE_215_length_32493_cov_130.468331_8 # 10270 # 11376 # -1 # ID=215_8;partial=00;start_type=ATG;rbs_motif=None;rbs_spacer=None;gc_cont=0.678	Pleurocapsa minor;Pleurocapsa sp. PCC 7327	Cyanobacteria	WP_015144480.1 polyprenyl synthetase family protein [Pleurocapsa minor]	57.2	297	121	3	7.9x10^-85	80.5
NODE_215_length_32493_cov_130.468331_21	NODE_215_length_32493_cov_130.468331_21 # 29911 # 31020 # -1 # ID=215_21;partial=00;start_type=ATG;rbs_motif=None;rbs_spacer=None;gc_cont=0.670	Oscillatoria acuminata PCC 6304;Oscillatoria acuminata	Cyanobacteria	WP_015149435.1 glutathione S-transferase family protein [Oscillatoria acuminata]	39.7	330	189	7	4.4x10^-59	87.8
NODE_217_length_32294_cov_8.605185_5	NODE_217_length_32294_cov_8.605185_5 # 2242 # 3408 # 1 # ID=217_5;partial=00;start_type=ATG;rbs_motif=GGA/GAG/AGG;rbs_spacer=5-10bp;gc_cont=0.658	Moorea producens 3L	Cyanobacteria	EGJ31997.1 UDP-sulfoquinovose synthase [Moorea producens 3L]	71.5	386	110	0	1.8x10^-164	99.2
NODE_220_length_32004_cov_8.612009_23	NODE_220_length_32004_cov_8.612009_23 # 24101 # 24256 # 1 # ID=220_23;partial=00;start_type=ATG;rbs_motif=GGA/GAG/AGG;rbs_spacer=5-10bp;gc_cont=0.718	Oscillatoriales cyanobacterium JSC-12	Cyanobacteria	WP_009768508.1 xanthine dehydrogenase small subunit [Oscillatoriales cyanobacterium JSC-12]	42.6	47	27	0	3.3x10^-05	90.4
NODE_223_length_31671_cov_10.579032_25	NODE_223_length_31671_cov_10.579032_25 # 21302 # 21835 # 1 # ID=223_25;partial=00;start_type=ATG;rbs_motif=AGxAGG/AGGxGG;rbs_spacer=5-10bp;gc_cont=0.588	Nostocales;Tolypothrix sp. PCC 7601;Fremyella diplosiphon NIES-3275	Cyanobacteria	WP_045869332.1 MULTISPECIES: ImmA/IrrE family metallo-endopeptidase [Nostocales]	41.4	152	84	1	3.5x10^-22	82.6
NODE_229_length_31381_cov_10.684328_17	NODE_229_length_31381_cov_10.684328_17 # 18324 # 18965 # -1 # ID=229_17;partial=00;start_type=ATG;rbs_motif=None;rbs_spacer=None;gc_cont=0.321	Halothece sp. PCC 7418	Cyanobacteria	AFZ42671.1 HAD-superfamily hydrolase, subfamily IA, variant 1 [Halothece sp. PCC 7418]	37.6	202	126	0	9.1x10^-33	94.4
NODE_231_length_31027_cov_7.232395_16	NODE_231_length_31027_cov_7.232395_16 # 16377 # 17144 # 1 # ID=231_16;partial=00;start_type=ATG;rbs_motif=GGAG/GAGG;rbs_spacer=5-10bp;gc_cont=0.742	Oscillatoria acuminata PCC 6304;Oscillatoria acuminata	Cyanobacteria	WP_015149657.1 4'-phosphopantetheinyl transferase superfamily protein [Oscillatoria acuminata]	39.2	158	93	2	8.9x10^-19	60.9
NODE_232_length_30959_cov_7.291580_5	NODE_232_length_30959_cov_7.291580_5 # 6052 # 6798 # 1 # ID=232_5;partial=00;start_type=ATG;rbs_motif=None;rbs_spacer=None;gc_cont=0.390	Pseudanabaena sp. PCC 7367	Cyanobacteria	AFY68751.1 Dolichyl-phosphate beta-glucosyltransferase [Pseudanabaena sp. PCC 7367]	29.3	259	148	6	9.0x10^-24	90.0
NODE_233_length_30428_cov_132.767598_14	NODE_233_length_30428_cov_132.767598_14 # 23921 # 26686 # 1 # ID=233_14;partial=00;start_type=ATG;rbs_motif=GGA/GAG/AGG;rbs_spacer=5-10bp;gc_cont=0.655	Pleurocapsa minor;Pleurocapsa sp. PCC 7327	Cyanobacteria	WP_015143127.1 long-chain fatty acid--CoA ligase [Pleurocapsa minor]	41.9	681	332	13	1.0x10^-141	73.3
NODE_235_length_30419_cov_6.832035_8	NODE_235_length_30419_cov_6.832035_8 # 8181 # 8750 # 1 # ID=235_8;partial=00;start_type=GTG;rbs_motif=GGA/GAG/AGG;rbs_spacer=5-10bp;gc_cont=0.723	Cyanobium gracile;Cyanobium gracile PCC 6307	Cyanobacteria	WP_015110759.1 guanylate kinase [Cyanobium gracile]	50.3	173	77	5	3.4x10^-31	87.9
NODE_236_length_30379_cov_7.106010_4	NODE_236_length_30379_cov_7.106010_4 # 3331 # 4008 # -1 # ID=236_4;partial=00;start_type=GTG;rbs_motif=GGA/GAG/AGG;rbs_spacer=5-10bp;gc_cont=0.622	Cylindrospermum stagnale PCC 7417;Cylindrospermum stagnale	Cyanobacteria	WP_015210510.1 hypothetical protein [Cylindrospermum stagnale]	35.5	107	67	2	1.7x10^-08	46.9
NODE_240_length_29860_cov_8.088757_1	NODE_240_length_29860_cov_8.088757_1 # 348 # 2954 # -1 # ID=240_1;partial=00;start_type=GTG;rbs_motif=GGAG/GAGG;rbs_spacer=5-10bp;gc_cont=0.661	Geitlerinema sp. PCC 7407	Cyanobacteria	AFY65629.1 diguanylate cyclase/phosphodiesterase with PAS/PAC and GAF sensor(s) [Geitlerinema sp. PCC 7407]	38.7	768	436	11	4.5x10^-123	85.0
NODE_240_length_29860_cov_8.088757_3	NODE_240_length_29860_cov_8.088757_3 # 3669 # 4028 # -1 # ID=240_3;partial=00;start_type=GTG;rbs_motif=GGAG/GAGG;rbs_spacer=5-10bp;gc_cont=0.661	Calothrix sp. PCC 7507	Cyanobacteria	WP_015131997.1 hypothetical protein [Calothrix sp. PCC 7507]	47.5	120	61	2	4.3x10^-24	99.2
NODE_244_length_29704_cov_126.544984_4	NODE_244_length_29704_cov_126.544984_4 # 5930 # 6148 # 1 # ID=244_4;partial=00;start_type=GTG;rbs_motif=GGAG/GAGG;rbs_spacer=5-10bp;gc_cont=0.598	Gloeocapsa sp. PCC 7428	Cyanobacteria	WP_015189209.1 YkgJ family cysteine cluster protein [Gloeocapsa sp. PCC 7428]	56.8	44	18	1	1.6x10^-05	60.3
NODE_246_length_29614_cov_5.147794_7	NODE_246_length_29614_cov_5.147794_7 # 14557 # 15036 # -1 # ID=246_7;partial=00;start_type=ATG;rbs_motif=None;rbs_spacer=None;gc_cont=0.535	Nostocales;Tolypothrix sp. PCC 7601;Fremyella diplosiphon NIES-3275	Cyanobacteria	WP_045872899.1 MULTISPECIES: cupin domain-containing protein [Nostocales]	72.3	159	44	0	4.0x10^-65	99.4
NODE_259_length_28692_cov_4.719377_16	NODE_259_length_28692_cov_4.719377_16 # 16320 # 17099 # -1 # ID=259_16;partial=00;start_type=ATG;rbs_motif=AGGAG;rbs_spacer=5-10bp;gc_cont=0.619	[Oscillatoria] sp. PCC 6506;Kamptonema	Cyanobacteria	WP_007357990.1 MULTISPECIES: DNA-binding protein [Kamptonema]	40.9	242	138	3	9.6x10^-45	92.3
NODE_259_length_28692_cov_4.719377_17	NODE_259_length_28692_cov_4.719377_17 # 17069 # 17971 # -1 # ID=259_17;partial=00;start_type=GTG;rbs_motif=GGA/GAG/AGG;rbs_spacer=5-10bp;gc_cont=0.604	Chamaesiphon minutus PCC 6605;Chamaesiphon minutus	Cyanobacteria	WP_015158645.1 HipA-like protein [Chamaesiphon minutus]	37.0	305	174	5	3.8x10^-45	99.3
NODE_263_length_28152_cov_20.851882_22	NODE_263_length_28152_cov_20.851882_22 # 24577 # 25314 # -1 # ID=263_22;partial=00;start_type=GTG;rbs_motif=GGA/GAG/AGG;rbs_spacer=5-10bp;gc_cont=0.425	Oscillatoria acuminata PCC 6304;Oscillatoria acuminata	Cyanobacteria	WP_015149996.1 SpoIIE family protein phosphatase [Oscillatoria acuminata]	28.2	252	157	8	9.2x10^-13	97.6
NODE_265_length_27992_cov_4.650852_10	NODE_265_length_27992_cov_4.650852_10 # 11148 # 12410 # -1 # ID=265_10;partial=00;start_type=ATG;rbs_motif=None;rbs_spacer=None;gc_cont=0.398	Moorea producens 3L;Moorea producens	Cyanobacteria	WP_008179134.1 alkaline phosphatase family protein [Moorea producens]	44.2	421	229	4	3.3x10^-95	98.8
NODE_268_length_27694_cov_129.261581_19	NODE_268_length_27694_cov_129.261581_19 # 21116 # 23125 # -1 # ID=268_19;partial=00;start_type=ATG;rbs_motif=GGAG/GAGG;rbs_spacer=5-10bp;gc_cont=0.665	Pleurocapsa minor;Pleurocapsa sp. PCC 7327	Cyanobacteria	WP_015142462.1 elongation factor 4 [Pleurocapsa minor]	47.5	636	284	14	2.2x10^-149	93.9
NODE_271_length_27488_cov_4.740726_2	NODE_271_length_27488_cov_4.740726_2 # 497 # 1288 # 1 # ID=271_2;partial=00;start_type=ATG;rbs_motif=None;rbs_spacer=None;gc_cont=0.394	Cylindrospermum stagnale PCC 7417;Cylindrospermum stagnale	Cyanobacteria	WP_015207936.1 alpha/beta hydrolase [Cylindrospermum stagnale]	34.7	262	170	1	1.3x10^-44	99.2
NODE_273_length_27429_cov_44.522050_16	NODE_273_length_27429_cov_44.522050_16 # 12748 # 13566 # -1 # ID=273_16;partial=00;start_type=GTG;rbs_motif=None;rbs_spacer=None;gc_cont=0.457	Cyanobacteria;Chroococcidiopsis thermalis PCC 7203;Chroococcidiopsis cubana SAG 39.79;Chroococcidiopsis cubana CCALA 043;Cyanosarcina cf. burmensis CCALA 770	Cyanobacteria	WP_015155946.1 MULTISPECIES: sulfurtransferase [Cyanobacteria]	45.6	263	134	5	2.0x10^-61	93.4
NODE_273_length_27429_cov_44.522050_19	NODE_273_length_27429_cov_44.522050_19 # 15873 # 16643 # -1 # ID=273_19;partial=00;start_type=ATG;rbs_motif=GGA/GAG/AGG;rbs_spacer=11-12bp;gc_cont=0.446	Cyanobacteria;Chroococcidiopsis thermalis PCC 7203;Chroococcidiopsis cubana SAG 39.79;Chroococcidiopsis cubana CCALA 043;Cyanosarcina cf. burmensis CCALA 770	Cyanobacteria	WP_015153364.1 MULTISPECIES: HNH endonuclease [Cyanobacteria]	43.3	67	23	2	7.9x10^-07	26.1
NODE_276_length_27184_cov_4.743246_16	NODE_276_length_27184_cov_4.743246_16 # 19280 # 20314 # -1 # ID=276_16;partial=00;start_type=ATG;rbs_motif=AAAAA;rbs_spacer=12bp;gc_cont=0.427	[Oscillatoria] sp. PCC 6506;Kamptonema	Cyanobacteria	WP_007355506.1 MULTISPECIES: aspartate-semialdehyde dehydrogenase [Kamptonema]	51.8	326	157	0	1.4x10^-91	94.5
NODE_279_length_27049_cov_5.334671_20	NODE_279_length_27049_cov_5.334671_20 # 19528 # 21651 # 1 # ID=279_20;partial=00;start_type=ATG;rbs_motif=None;rbs_spacer=None;gc_cont=0.415	Anabaena sp. 90	Cyanobacteria	WP_015078097.1 S9 family peptidase [Anabaena sp. 90]	50.8	675	322	6	8.3x10^-200	94.1
NODE_281_length_27000_cov_126.185539_1	NODE_281_length_27000_cov_126.185539_1 # 3 # 2258 # -1 # ID=281_1;partial=10;start_type=ATG;rbs_motif=GGA/GAG/AGG;rbs_spacer=11-12bp;gc_cont=0.705	Anabaena cylindrica;Anabaena cylindrica PCC 7122	Cyanobacteria	WP_015364365.1 ATP-dependent RecD-like DNA helicase [Anabaena cylindrica]	36.8	619	346	15	7.5x10^-90	81.3
NODE_281_length_27000_cov_126.185539_12	NODE_281_length_27000_cov_126.185539_12 # 16047 # 16925 # -1 # ID=281_12;partial=00;start_type=ATG;rbs_motif=GGA/GAG/AGG;rbs_spacer=5-10bp;gc_cont=0.645	Leptolyngbya sp. PCC 7375	Cyanobacteria	WP_006516847.1 magnesium protoporphyrin IX methyltransferase [Leptolyngbya sp. PCC 7375]	55.6	239	97	6	1.9x10^-65	81.2
NODE_283_length_26856_cov_129.535748_12	NODE_283_length_26856_cov_129.535748_12 # 24574 # 24999 # 1 # ID=283_12;partial=00;start_type=ATG;rbs_motif=GGAG/GAGG;rbs_spacer=5-10bp;gc_cont=0.627	Coleofasciculus chthonoplastes IPPAS B-270	Cyanobacteria	ABB17342.1 RNA-binding protein S4 [Coleofasciculus chthonoplastes IPPAS B-270]	56.7	60	26	0	9.4x10^-10	42.3
NODE_284_length_26823_cov_14.384252_12	NODE_284_length_26823_cov_14.384252_12 # 11528 # 14773 # 1 # ID=284_12;partial=00;start_type=GTG;rbs_motif=GGA/GAG/AGG;rbs_spacer=5-10bp;gc_cont=0.674	Geitlerinema sp. PCC 7407	Cyanobacteria	AFY66978.1 diguanylate cyclase/phosphodiesterase with PAS/PAC and GAF sensor(s) [Geitlerinema sp. PCC 7407]	35.7	692	425	10	2.2x10^-103	63.1
NODE_284_length_26823_cov_14.384252_22	NODE_284_length_26823_cov_14.384252_22 # 24437 # 24877 # -1 # ID=284_22;partial=00;start_type=ATG;rbs_motif=GGA/GAG/AGG;rbs_spacer=5-10bp;gc_cont=0.628	Acaryochloris sp. CCMEE 5410	Cyanobacteria	WP_010473690.1 aminoacyl-tRNA hydrolase [Acaryochloris sp. CCMEE 5410]	62.9	132	49	0	1.6x10^-36	89.8
NODE_284_length_26823_cov_14.384252_23	NODE_284_length_26823_cov_14.384252_23 # 25118 # 25423 # -1 # ID=284_23;partial=00;start_type=ATG;rbs_motif=GGAG/GAGG;rbs_spacer=5-10bp;gc_cont=0.621	Acaryochloris sp. CCMEE 5410	Cyanobacteria	WP_010472738.1 HigA family addiction module antidote protein [Acaryochloris sp. CCMEE 5410]	58.7	92	37	1	2.2x10^-24	89.2
NODE_287_length_26578_cov_129.986655_6	NODE_287_length_26578_cov_129.986655_6 # 11259 # 14006 # 1 # ID=287_6;partial=00;start_type=ATG;rbs_motif=None;rbs_spacer=None;gc_cont=0.658	Chroococcidiopsis thermalis;Chroococcidiopsis thermalis PCC 7203	Cyanobacteria	WP_015156595.1 ATP-dependent chaperone ClpB [Chroococcidiopsis thermalis]	64.9	865	297	4	0.0x10^+00	94.3
NODE_299_length_25842_cov_7.926541_21	NODE_299_length_25842_cov_7.926541_21 # 18258 # 19274 # -1 # ID=299_21;partial=00;start_type=ATG;rbs_motif=GGA/GAG/AGG;rbs_spacer=5-10bp;gc_cont=0.750	Cyanobium gracile PCC 6307	Cyanobacteria	AFY27974.1 hypothetical protein Cyagr_0787 [Cyanobium gracile PCC 6307]	42.4	323	171	6	2.2x10^-49	92.9
NODE_309_length_25072_cov_129.125276_11	NODE_309_length_25072_cov_129.125276_11 # 19147 # 20181 # 1 # ID=309_11;partial=00;start_type=ATG;rbs_motif=None;rbs_spacer=None;gc_cont=0.680	Cyanobacterium stanieri PCC 7202	Cyanobacteria	AFZ46468.1 hypothetical protein Cyast_0489 [Cyanobacterium stanieri PCC 7202]	38.8	85	48	2	2.1x10^-07	24.3
NODE_309_length_25072_cov_129.125276_13	NODE_309_length_25072_cov_129.125276_13 # 23218 # 24225 # 1 # ID=309_13;partial=00;start_type=ATG;rbs_motif=GGAG/GAGG;rbs_spacer=5-10bp;gc_cont=0.669	Tolypothrix sp. PCC 7601;Fremyella diplosiphon NIES-3275	Cyanobacteria	EKF04083.1 hypothetical protein FDUTEX481_02910 [Tolypothrix sp. PCC 7601]	34.7	101	66	0	3.2x10^-08	30.1
NODE_316_length_24711_cov_128.448503_2	NODE_316_length_24711_cov_128.448503_2 # 891 # 2045 # 1 # ID=316_2;partial=00;start_type=ATG;rbs_motif=None;rbs_spacer=None;gc_cont=0.621	Oscillatoriales cyanobacterium JSC-12	Cyanobacteria	WP_009768967.1 alkene reductase [Oscillatoriales cyanobacterium JSC-12]	64.1	362	129	1	1.5x10^-134	93.8
NODE_317_length_24647_cov_130.151998_1	NODE_317_length_24647_cov_130.151998_1 # 598 # 978 # 1 # ID=317_1;partial=00;start_type=ATG;rbs_motif=None;rbs_spacer=None;gc_cont=0.667	Calothrix parietina;Calothrix sp. PCC 6303	Cyanobacteria	WP_015200789.1 hypothetical protein [Calothrix parietina]	46.1	76	39	1	4.4x10^-11	59.8
NODE_324_length_24344_cov_5.045299_17	NODE_324_length_24344_cov_5.045299_17 # 14485 # 15000 # 1 # ID=324_17;partial=00;start_type=ATG;rbs_motif=None;rbs_spacer=None;gc_cont=0.612	Leptolyngbya sp. PCC 7375	Cyanobacteria	EKU99010.1 hypothetical protein Lepto7375DRAFT_8355 [Leptolyngbya sp. PCC 7375]	49.2	124	62	1	1.7x10^-26	71.5
NODE_335_length_23871_cov_8.512551_21	NODE_335_length_23871_cov_8.512551_21 # 20765 # 20977 # 1 # ID=335_21;partial=00;start_type=GTG;rbs_motif=None;rbs_spacer=None;gc_cont=0.685	Microcystis;Microcystis viridis NIES-102;Microcystis aeruginosa PCC 7806;Microcystis aeruginosa NIES-298;Microcystis aeruginosa PCC 9809;Microcystis aeruginosa DIANCHI905;Microcystis sp. 0824;Microcystis aeruginosa PCC 7806SL;Microcystis flos-aquae DF17;Microcystis aeruginosa TA09;Microcystis sp. M_OC_Ca_00000000_C217Col;Microcystis sp. M_OC_Ca_00000000_S217Cul;Microcystis flos-aquae Mf_QC_C_2007…	Cyanobacteria	WP_002747310.1 MULTISPECIES: hypothetical protein [Microcystis]	67.6	68	21	1	7.2x10^-19	94.4
NODE_343_length_23566_cov_14.890012_11	NODE_343_length_23566_cov_14.890012_11 # 7187 # 7417 # 1 # ID=343_11;partial=00;start_type=ATG;rbs_motif=GGAG/GAGG;rbs_spacer=5-10bp;gc_cont=0.597	Crinalium epipsammum;Crinalium epipsammum PCC 9333	Cyanobacteria	WP_015204499.1 hypothetical protein [Crinalium epipsammum]	65.3	72	25	0	2.9x10^-21	93.5
NODE_343_length_23566_cov_14.890012_13	NODE_343_length_23566_cov_14.890012_13 # 8258 # 8683 # 1 # ID=343_13;partial=00;start_type=ATG;rbs_motif=GGAG/GAGG;rbs_spacer=5-10bp;gc_cont=0.615	Microcoleus sp. PCC 7113	Cyanobacteria	WP_015183405.1 DUF86 domain-containing protein [Microcoleus sp. PCC 7113]	42.0	100	58	0	6.7x10^-16	70.4
NODE_346_length_23546_cov_15.238311_12	NODE_346_length_23546_cov_15.238311_12 # 17331 # 20120 # 1 # ID=346_12;partial=00;start_type=ATG;rbs_motif=GGAG/GAGG;rbs_spacer=5-10bp;gc_cont=0.665	Crinalium epipsammum;Crinalium epipsammum PCC 9333	Cyanobacteria	WP_015204904.1 glycoside hydrolase family 31 protein [Crinalium epipsammum]	29.7	937	435	23	7.1x10^-98	92.9
NODE_347_length_23542_cov_5.009268_5	NODE_347_length_23542_cov_5.009268_5 # 6130 # 8856 # 1 # ID=347_5;partial=00;start_type=ATG;rbs_motif=TATAA;rbs_spacer=12bp;gc_cont=0.380	Microcoleus sp. PCC 7113	Cyanobacteria	WP_015182719.1 right-handed parallel beta-helix repeat-containing protein [Microcoleus sp. PCC 7113]	27.4	445	281	12	4.6x10^-25	48.5
NODE_348_length_23467_cov_4.447258_10	NODE_348_length_23467_cov_4.447258_10 # 11267 # 11536 # 1 # ID=348_10;partial=00;start_type=ATG;rbs_motif=GGAGG;rbs_spacer=5-10bp;gc_cont=0.641	Synechococcus sp. PCC 7002;Synechococcus sp. PCC 8807;Synechococcus sp. 7002;Synechococcus sp. OG1;unclassified Synechococcus	Cyanobacteria	WP_012305842.1 MULTISPECIES: HypC/HybG/HupF family hydrogenase formation chaperone [unclassified Synechococcus]	53.4	73	34	0	5.0x10^-17	81.1
NODE_355_length_23208_cov_12.504138_5	NODE_355_length_23208_cov_12.504138_5 # 2893 # 4008 # 1 # ID=355_5;partial=00;start_type=ATG;rbs_motif=GGTG;rbs_spacer=6bp;gc_cont=0.446	Chamaesiphon minutus PCC 6605;Chamaesiphon minutus	Cyanobacteria	WP_015159296.1 ATP-binding protein [Chamaesiphon minutus]	32.0	125	80	3	1.9x10^-06	33.6
NODE_366_length_22750_cov_15.501658_5	NODE_366_length_22750_cov_15.501658_5 # 3571 # 3798 # -1 # ID=366_5;partial=00;start_type=TTG;rbs_motif=GGAGG;rbs_spacer=5-10bp;gc_cont=0.570	Moorea producens 3L;Moorea producens	Cyanobacteria	WP_008188112.1 hypothetical protein [Moorea producens]	60.0	75	30	0	5.0x10^-18	98.7
NODE_382_length_22406_cov_5.116522_21	NODE_382_length_22406_cov_5.116522_21 # 20610 # 21341 # -1 # ID=382_21;partial=00;start_type=ATG;rbs_motif=GGAG/GAGG;rbs_spacer=5-10bp;gc_cont=0.650	Cylindrospermum stagnale PCC 7417;Cylindrospermum stagnale	Cyanobacteria	WP_015208738.1 dienelactone hydrolase family protein [Cylindrospermum stagnale]	51.0	239	115	2	1.9x10^-58	98.0
NODE_387_length_22064_cov_11.223504_8	NODE_387_length_22064_cov_11.223504_8 # 4478 # 5713 # 1 # ID=387_8;partial=00;start_type=ATG;rbs_motif=TAA;rbs_spacer=10bp;gc_cont=0.400	Synechococcus sp. PCC 7502	Cyanobacteria	WP_015168294.1 heavy metal-binding domain-containing protein [Synechococcus sp. PCC 7502]	51.5	379	180	2	1.7x10^-104	92.0
NODE_387_length_22064_cov_11.223504_25	NODE_387_length_22064_cov_11.223504_25 # 18826 # 19584 # 1 # ID=387_25;partial=00;start_type=ATG;rbs_motif=None;rbs_spacer=None;gc_cont=0.350	Nostoc sp. PCC 7107	Cyanobacteria	WP_015114241.1 AAA family ATPase [Nostoc sp. PCC 7107]	32.7	168	94	4	1.0x10^-14	60.5
NODE_389_length_22004_cov_128.676921_8	NODE_389_length_22004_cov_128.676921_8 # 8211 # 9539 # 1 # ID=389_8;partial=00;start_type=GTG;rbs_motif=GGAG/GAGG;rbs_spacer=5-10bp;gc_cont=0.682	Pleurocapsa minor;Pleurocapsa sp. PCC 7327	Cyanobacteria	WP_015143258.1 TIGR04168 family protein [Pleurocapsa minor]	39.4	325	127	10	2.6x10^-50	72.9
NODE_394_length_21800_cov_10.623449_17	NODE_394_length_21800_cov_10.623449_17 # 13004 # 14443 # 1 # ID=394_17;partial=00;start_type=ATG;rbs_motif=None;rbs_spacer=None;gc_cont=0.381	Prochlorococcus marinus str. MIT 9215	Cyanobacteria	ABV50594.1 Pyruvate kinase [Prochlorococcus marinus str. MIT 9215]	39.7	469	275	5	1.1x10^-86	96.3
NODE_403_length_21382_cov_10.942178_21	NODE_403_length_21382_cov_10.942178_21 # 18971 # 19366 # 1 # ID=403_21;partial=00;start_type=ATG;rbs_motif=None;rbs_spacer=None;gc_cont=0.371	Anabaena cylindrica;Anabaena cylindrica PCC 7122	Cyanobacteria	WP_015212790.1 type II toxin-antitoxin system VapC family toxin [Anabaena cylindrica]	40.0	125	75	0	2.0x10^-22	94.7
NODE_404_length_21380_cov_6.220204_11	NODE_404_length_21380_cov_6.220204_11 # 9879 # 10280 # 1 # ID=404_11;partial=00;start_type=ATG;rbs_motif=None;rbs_spacer=None;gc_cont=0.403	Gloeocapsa sp. PCC 7428	Cyanobacteria	WP_015189538.1 DUF192 domain-containing protein [Gloeocapsa sp. PCC 7428]	43.0	86	48	1	1.0x10^-13	64.2
NODE_406_length_21299_cov_10.020593_11	NODE_406_length_21299_cov_10.020593_11 # 17879 # 18646 # -1 # ID=406_11;partial=00;start_type=ATG;rbs_motif=AGTTG;rbs_spacer=3bp;gc_cont=0.496	Acaryochloris marina;Acaryochloris marina MBIC11017	Cyanobacteria	WP_012166332.1 potassium channel protein [Acaryochloris marina]	36.1	122	78	0	4.6x10^-15	47.7
NODE_406_length_21299_cov_10.020593_15	NODE_406_length_21299_cov_10.020593_15 # 21113 # 21298 # 1 # ID=406_15;partial=01;start_type=ATG;rbs_motif=AGGTG;rbs_spacer=9bp;gc_cont=0.371	Crinalium epipsammum;Crinalium epipsammum PCC 9333	Cyanobacteria	WP_015204133.1 IS200/IS605 family element transposase accessory protein TnpB [Crinalium epipsammum]	42.4	59	34	0	5.7x10^-04	95.2
NODE_410_length_21186_cov_5.635120_20	NODE_410_length_21186_cov_5.635120_20 # 18396 # 19787 # -1 # ID=410_20;partial=00;start_type=ATG;rbs_motif=GGA/GAG/AGG;rbs_spacer=11-12bp;gc_cont=0.606	Anabaena cylindrica;Anabaena cylindrica PCC 7122	Cyanobacteria	WP_015217379.1 aspartate aminotransferase family protein [Anabaena cylindrica]	53.3	437	202	2	5.6x10^-128	94.2
NODE_411_length_21082_cov_5.819089_9	NODE_411_length_21082_cov_5.819089_9 # 5841 # 6986 # 1 # ID=411_9;partial=00;start_type=GTG;rbs_motif=GGA/GAG/AGG;rbs_spacer=11-12bp;gc_cont=0.339	Nostocales;Tolypothrix sp. PCC 7601;Fremyella diplosiphon NIES-3275	Cyanobacteria	WP_045867957.1 MULTISPECIES: glycosyltransferase family 4 protein [Nostocales]	31.8	173	107	5	8.4x10^-13	42.4
NODE_416_length_21007_cov_11.088889_9	NODE_416_length_21007_cov_11.088889_9 # 9331 # 9714 # -1 # ID=416_9;partial=00;start_type=ATG;rbs_motif=TAA;rbs_spacer=13bp;gc_cont=0.352	Pleurocapsa minor;Pleurocapsa sp. PCC 7327	Cyanobacteria	WP_015143293.1 response regulator [Pleurocapsa minor]	36.7	109	65	1	1.1x10^-09	85.2
NODE_420_length_20776_cov_7.639256_20	NODE_420_length_20776_cov_7.639256_20 # 19337 # 20140 # -1 # ID=420_20;partial=00;start_type=GTG;rbs_motif=AGGAG(G)/GGAGG;rbs_spacer=13-15bp;gc_cont=0.743	Chroogloeocystis siderophila 5.2 s.c.1;Gloeocapsa sp. PCC 7428;Chroococcaceae	Cyanobacteria	WP_015186883.1 MULTISPECIES: bifunctional nuclease family protein [Chroococcaceae]	33.8	148	91	2	6.7x10^-09	55.2
NODE_424_length_20670_cov_5.235652_2	NODE_424_length_20670_cov_5.235652_2 # 1531 # 2625 # 1 # ID=424_2;partial=00;start_type=ATG;rbs_motif=GGA/GAG/AGG;rbs_spacer=5-10bp;gc_cont=0.613	Microcystis aeruginosa PCC 7806	Cyanobacteria	CAO88080.1 unnamed protein product [Microcystis aeruginosa PCC 7806]	45.7	315	169	1	2.4x10^-73	85.8
NODE_424_length_20670_cov_5.235652_3	NODE_424_length_20670_cov_5.235652_3 # 2628 # 4409 # 1 # ID=424_3;partial=00;start_type=ATG;rbs_motif=AGGA;rbs_spacer=5-10bp;gc_cont=0.642	Geitlerinema sp. PCC 7407	Cyanobacteria	WP_015170407.1 tetratricopeptide repeat protein [Geitlerinema sp. PCC 7407]	44.1	315	156	6	7.5x10^-61	51.7
NODE_424_length_20670_cov_5.235652_15	NODE_424_length_20670_cov_5.235652_15 # 17513 # 18655 # -1 # ID=424_15;partial=00;start_type=ATG;rbs_motif=GGA/GAG/AGG;rbs_spacer=11-12bp;gc_cont=0.687	Calothrix sp. PCC 7507	Cyanobacteria	WP_015128590.1 homoserine O-acetyltransferase [Calothrix sp. PCC 7507]	50.1	341	169	1	1.9x10^-94	89.5
NODE_424_length_20670_cov_5.235652_16	NODE_424_length_20670_cov_5.235652_16 # 18652 # 19989 # -1 # ID=424_16;partial=00;start_type=ATG;rbs_motif=AGGAG;rbs_spacer=5-10bp;gc_cont=0.654	Nostocales;Tolypothrix sp. PCC 7601;Fremyella diplosiphon NIES-3275	Cyanobacteria	WP_045872235.1 MULTISPECIES: O-acetylhomoserine aminocarboxypropyltransferase/cysteine synthase [Nostocales]	76.2	424	101	0	7.6x10^-191	95.1
NODE_438_length_20291_cov_129.147193_9	NODE_438_length_20291_cov_129.147193_9 # 13450 # 14598 # -1 # ID=438_9;partial=00;start_type=ATG;rbs_motif=AGGAG/GGAGG;rbs_spacer=11-12bp;gc_cont=0.674	Halothece sp. PCC 7418	Cyanobacteria	WP_015224176.1 alpha/beta fold hydrolase [Halothece sp. PCC 7418]	39.4	340	148	11	2.4x10^-52	87.2
NODE_439_length_20275_cov_4.925551_16	NODE_439_length_20275_cov_4.925551_16 # 18396 # 19094 # -1 # ID=439_16;partial=00;start_type=ATG;rbs_motif=None;rbs_spacer=None;gc_cont=0.398	Moorea producens 3L;Moorea producens	Cyanobacteria	WP_008187019.1 2-succinyl-6-hydroxy-2,4-cyclohexadiene-1-carboxylate synthase [Moorea producens]	32.2	245	145	4	2.1x10^-27	97.0
NODE_442_length_20211_cov_11.058355_5	NODE_442_length_20211_cov_11.058355_5 # 1579 # 1992 # 1 # ID=442_5;partial=00;start_type=ATG;rbs_motif=GGA/GAG/AGG;rbs_spacer=5-10bp;gc_cont=0.389	[Oscillatoria] sp. PCC 6506;Kamptonema	Cyanobacteria	WP_007357108.1 MULTISPECIES: PIN domain-containing protein [Kamptonema]	27.7	137	92	3	6.1x10^-06	97.1
NODE_452_length_20004_cov_6.628767_14	NODE_452_length_20004_cov_6.628767_14 # 9462 # 10247 # -1 # ID=452_14;partial=00;start_type=ATG;rbs_motif=GGA/GAG/AGG;rbs_spacer=5-10bp;gc_cont=0.665	Acaryochloris marina;Acaryochloris marina MBIC11017	Cyanobacteria	WP_012160821.1 DUF4343 domain-containing protein [Acaryochloris marina]	32.3	251	139	8	2.8x10^-20	91.2
NODE_453_length_19955_cov_7.300837_9	NODE_453_length_19955_cov_7.300837_9 # 8765 # 10150 # -1 # ID=453_9;partial=00;start_type=GTG;rbs_motif=GGAG/GAGG;rbs_spacer=5-10bp;gc_cont=0.702	Pleurocapsa minor;Pleurocapsa sp. PCC 7327	Cyanobacteria	WP_015144471.1 aspartate aminotransferase family protein [Pleurocapsa minor]	59.9	459	184	0	1.8x10^-158	99.4
NODE_454_length_19923_cov_135.914579_11	NODE_454_length_19923_cov_135.914579_11 # 7710 # 12974 # -1 # ID=454_11;partial=00;start_type=GTG;rbs_motif=GGA/GAG/AGG;rbs_spacer=11-12bp;gc_cont=0.687	Acaryochloris sp. CCMEE 5410	Cyanobacteria	WP_010479170.1 DUF748 domain-containing protein [Acaryochloris sp. CCMEE 5410]	22.0	1320	807	36	2.6x10^-37	72.3
NODE_460_length_19644_cov_8.175642_7	NODE_460_length_19644_cov_8.175642_7 # 4589 # 5425 # -1 # ID=460_7;partial=00;start_type=GTG;rbs_motif=AGGA;rbs_spacer=5-10bp;gc_cont=0.765	Microcoleus sp. PCC 7113	Cyanobacteria	WP_015185630.1 3',5'-cyclic-AMP phosphodiesterase [Microcoleus sp. PCC 7113]	33.6	259	145	7	4.4x10^-27	89.6
NODE_461_length_19632_cov_135.470751_9	NODE_461_length_19632_cov_135.470751_9 # 14914 # 16212 # -1 # ID=461_9;partial=00;start_type=ATG;rbs_motif=None;rbs_spacer=None;gc_cont=0.668	Microcoleus sp. PCC 7113	Cyanobacteria	WP_015185137.1 bifunctional ornithine acetyltransferase/N-acetylglutamate synthase [Microcoleus sp. PCC 7113]	56.4	422	167	7	3.3x10^-114	97.5
NODE_467_length_19438_cov_15.612656_8	NODE_467_length_19438_cov_15.612656_8 # 4002 # 4277 # -1 # ID=467_8;partial=00;start_type=ATG;rbs_motif=None;rbs_spacer=None;gc_cont=0.616	Acaryochloris sp. CCMEE 5410	Cyanobacteria	WP_010472738.1 HigA family addiction module antidote protein [Acaryochloris sp. CCMEE 5410]	56.0	91	39	1	2.8x10^-23	97.8
NODE_467_length_19438_cov_15.612656_17	NODE_467_length_19438_cov_15.612656_17 # 10276 # 10962 # 1 # ID=467_17;partial=00;start_type=ATG;rbs_motif=None;rbs_spacer=None;gc_cont=0.633	[Oscillatoria] sp. PCC 6506;Kamptonema	Cyanobacteria	WP_007356129.1 MULTISPECIES: fatty acid desaturase [Kamptonema]	37.7	53	33	0	7.3x10^-04	23.1
NODE_467_length_19438_cov_15.612656_18	NODE_467_length_19438_cov_15.612656_18 # 10764 # 11906 # -1 # ID=467_18;partial=00;start_type=ATG;rbs_motif=None;rbs_spacer=None;gc_cont=0.608	Leptolyngbya sp. PCC 7375	Cyanobacteria	WP_006518011.1 fatty acid desaturase [Leptolyngbya sp. PCC 7375]	40.2	346	207	0	1.2x10^-72	90.8
NODE_467_length_19438_cov_15.612656_23	NODE_467_length_19438_cov_15.612656_23 # 17171 # 18163 # -1 # ID=467_23;partial=00;start_type=ATG;rbs_motif=None;rbs_spacer=None;gc_cont=0.675	Rivularia sp. PCC 7116	Cyanobacteria	WP_015117926.1 alpha/beta hydrolase [Rivularia sp. PCC 7116]	32.7	272	182	1	3.5x10^-39	81.9
NODE_468_length_19413_cov_126.936431_2	NODE_468_length_19413_cov_126.936431_2 # 672 # 2006 # -1 # ID=468_2;partial=00;start_type=ATG;rbs_motif=None;rbs_spacer=None;gc_cont=0.691	Acaryochloris marina MBIC11017	Cyanobacteria	ABW27438.1 tocopherol cyclase, putative [Acaryochloris marina MBIC11017]	35.4	413	213	12	1.0x10^-54	90.8
NODE_468_length_19413_cov_126.936431_7	NODE_468_length_19413_cov_126.936431_7 # 10100 # 13594 # -1 # ID=468_7;partial=00;start_type=GTG;rbs_motif=None;rbs_spacer=None;gc_cont=0.684	Geitlerinema sp. PCC 7407	Cyanobacteria	AFY66026.1 DSH domain protein [Geitlerinema sp. PCC 7407]	35.7	1099	485	24	2.4x10^-143	94.1
NODE_471_length_19314_cov_130.745348_10	NODE_471_length_19314_cov_130.745348_10 # 12431 # 12916 # 1 # ID=471_10;partial=00;start_type=ATG;rbs_motif=None;rbs_spacer=None;gc_cont=0.660	Oscillatoria nigro-viridis PCC 7112;Oscillatoria nigro-viridis	Cyanobacteria	WP_015175210.1 heme utilization protein HuvX [Oscillatoria nigro-viridis]	41.1	129	65	6	9.0x10^-17	77.8
NODE_483_length_19116_cov_5.163726_7	NODE_483_length_19116_cov_5.163726_7 # 6377 # 9940 # -1 # ID=483_7;partial=00;start_type=ATG;rbs_motif=None;rbs_spacer=None;gc_cont=0.414	Anabaena sp. 90	Cyanobacteria	WP_015079126.1 intein-containing replicative DNA helicase [Anabaena sp. 90]	37.3	1175	609	16	8.7x10^-210	97.5
NODE_488_length_18825_cov_22.464007_17	NODE_488_length_18825_cov_22.464007_17 # 18343 # 18591 # 1 # ID=488_17;partial=00;start_type=ATG;rbs_motif=GGAGG;rbs_spacer=5-10bp;gc_cont=0.402	Anabaena sp. 90	Cyanobacteria	WP_015079137.1 IS200/IS605-like element ISAsp6 family transposase [Anabaena sp. 90]	46.8	79	41	1	4.8x10^-14	95.2
NODE_489_length_18806_cov_158.750308_7	NODE_489_length_18806_cov_158.750308_7 # 7342 # 9615 # -1 # ID=489_7;partial=00;start_type=ATG;rbs_motif=GGA/GAG/AGG;rbs_spacer=5-10bp;gc_cont=0.682	Pleurocapsa minor;Pleurocapsa sp. PCC 7327	Cyanobacteria	WP_015144512.1 transketolase [Pleurocapsa minor]	60.0	660	254	5	8.0x10^-225	86.7
NODE_489_length_18806_cov_158.750308_12	NODE_489_length_18806_cov_158.750308_12 # 15234 # 17264 # 1 # ID=489_12;partial=00;start_type=ATG;rbs_motif=GGAG/GAGG;rbs_spacer=5-10bp;gc_cont=0.664	Nostoc sp. PCC 7524	Cyanobacteria	WP_015138505.1 chloride channel protein [Nostoc sp. PCC 7524]	41.2	622	297	17	4.8x10^-96	88.9
NODE_500_length_18454_cov_17.159983_13	NODE_500_length_18454_cov_17.159983_13 # 11111 # 11926 # -1 # ID=500_13;partial=00;start_type=ATG;rbs_motif=None;rbs_spacer=None;gc_cont=0.480	Nostoc sp. PCC 7107	Cyanobacteria	WP_015114613.1 sulfurtransferase [Nostoc sp. PCC 7107]	46.4	261	132	6	3.0x10^-65	93.0
NODE_500_length_18454_cov_17.159983_16	NODE_500_length_18454_cov_17.159983_16 # 14236 # 14949 # -1 # ID=500_16;partial=00;start_type=ATG;rbs_motif=AGxAGG/AGGxGG;rbs_spacer=3-4bp;gc_cont=0.441	Cyanobacteria;Chroococcidiopsis thermalis PCC 7203;Chroococcidiopsis cubana SAG 39.79;Chroococcidiopsis cubana CCALA 043;Cyanosarcina cf. burmensis CCALA 770	Cyanobacteria	WP_015153364.1 MULTISPECIES: HNH endonuclease [Cyanobacteria]	41.8	67	24	2	2.5x10^-07	28.2
NODE_503_length_18356_cov_5.008119_3	NODE_503_length_18356_cov_5.008119_3 # 3853 # 9984 # -1 # ID=503_3;partial=00;start_type=ATG;rbs_motif=TAA;rbs_spacer=11bp;gc_cont=0.402	Oscillatoria nigro-viridis PCC 7112;Oscillatoria nigro-viridis	Cyanobacteria	WP_015177020.1 helicase [Oscillatoria nigro-viridis]	25.9	441	254	13	4.8x10^-22	20.9
NODE_506_length_18263_cov_4.571019_2	NODE_506_length_18263_cov_4.571019_2 # 864 # 1367 # -1 # ID=506_2;partial=00;start_type=ATG;rbs_motif=None;rbs_spacer=None;gc_cont=0.621	Moorea producens 3L;Moorea producens	Cyanobacteria	WP_008181315.1 CYTH domain-containing protein [Moorea producens]	47.1	157	80	2	1.3x10^-31	93.5
NODE_526_length_17700_cov_5.505605_11	NODE_526_length_17700_cov_5.505605_11 # 13911 # 14813 # 1 # ID=526_11;partial=00;start_type=ATG;rbs_motif=AGGAG;rbs_spacer=5-10bp;gc_cont=0.651	Oscillatoriales cyanobacterium JSC-12	Cyanobacteria	WP_009768138.1 type III-B CRISPR module RAMP protein Cmr4 [Oscillatoriales cyanobacterium JSC-12]	40.1	314	168	6	5.5x10^-52	99.0
NODE_526_length_17700_cov_5.505605_14	NODE_526_length_17700_cov_5.505605_14 # 16646 # 17698 # 1 # ID=526_14;partial=01;start_type=ATG;rbs_motif=GGAG/GAGG;rbs_spacer=5-10bp;gc_cont=0.609	Rivularia sp. PCC 7116	Cyanobacteria	WP_015120925.1 hypothetical protein [Rivularia sp. PCC 7116]	35.2	349	206	12	4.1x10^-38	96.6
NODE_533_length_17495_cov_4.878052_13	NODE_533_length_17495_cov_4.878052_13 # 13697 # 14413 # -1 # ID=533_13;partial=00;start_type=ATG;rbs_motif=GGAG/GAGG;rbs_spacer=5-10bp;gc_cont=0.674	Chamaesiphon minutus PCC 6605;Chamaesiphon minutus	Cyanobacteria	WP_015162368.1 6-phosphogluconolactonase [Chamaesiphon minutus]	37.3	204	115	4	4.9x10^-27	81.2
NODE_533_length_17495_cov_4.878052_14	NODE_533_length_17495_cov_4.878052_14 # 14425 # 15846 # -1 # ID=533_14;partial=00;start_type=ATG;rbs_motif=GGxGG;rbs_spacer=5-10bp;gc_cont=0.612	Cylindrospermum stagnale PCC 7417;Cylindrospermum stagnale	Cyanobacteria	WP_015328505.1 glucose-6-phosphate dehydrogenase [Cylindrospermum stagnale]	51.2	455	220	2	7.4x10^-128	96.0
NODE_540_length_17360_cov_18.677537_16	NODE_540_length_17360_cov_18.677537_16 # 14090 # 16651 # 1 # ID=540_16;partial=00;start_type=GTG;rbs_motif=None;rbs_spacer=None;gc_cont=0.449	[Oscillatoria] sp. PCC 6506;Kamptonema	Cyanobacteria	WP_007357093.1 MULTISPECIES: malto-oligosyltrehalose synthase [Kamptonema]	34.6	925	521	12	6.4x10^-154	98.6
NODE_543_length_17325_cov_120.621933_2	NODE_543_length_17325_cov_120.621933_2 # 385 # 1536 # 1 # ID=543_2;partial=00;start_type=ATG;rbs_motif=None;rbs_spacer=None;gc_cont=0.693	Pseudanabaena sp. PCC 7367	Cyanobacteria	WP_015166631.1 Tic22 family protein [Pseudanabaena sp. PCC 7367]	26.3	262	141	8	6.2x10^-08	67.2
NODE_555_length_17106_cov_20.481595_4	NODE_555_length_17106_cov_20.481595_4 # 1035 # 2795 # 1 # ID=555_4;partial=00;start_type=ATG;rbs_motif=GGAGG;rbs_spacer=5-10bp;gc_cont=0.421	Cyanobacterium aponinum;Cyanobacterium aponinum PCC 10605	Cyanobacteria	WP_015219069.1 cytochrome c oxidase subunit I [Cyanobacterium aponinum]	34.0	483	293	9	9.4x10^-64	80.1
NODE_557_length_17089_cov_4.853850_5	NODE_557_length_17089_cov_4.853850_5 # 2997 # 4655 # -1 # ID=557_5;partial=00;start_type=GTG;rbs_motif=None;rbs_spacer=None;gc_cont=0.637	Cyanobacteria;Chroococcidiopsis thermalis PCC 7203;Cyanosarcina cf. burmensis CCALA 770	Cyanobacteria	WP_015155535.1 MULTISPECIES: glycosyltransferase family 39 protein [Cyanobacteria]	28.5	410	221	19	3.5x10^-20	64.4
NODE_557_length_17089_cov_4.853850_12	NODE_557_length_17089_cov_4.853850_12 # 9202 # 10086 # -1 # ID=557_12;partial=00;start_type=ATG;rbs_motif=None;rbs_spacer=None;gc_cont=0.644	Oscillatoriales cyanobacterium JSC-12	Cyanobacteria	WP_009556624.1 tRNA 2-thiocytidine(32) synthetase TtcA [Oscillatoriales cyanobacterium JSC-12]	59.2	265	108	0	4.9x10^-85	89.8
NODE_563_length_16992_cov_131.831782_13	NODE_563_length_16992_cov_131.831782_13 # 10938 # 13145 # 1 # ID=563_13;partial=00;start_type=ATG;rbs_motif=GGA/GAG/AGG;rbs_spacer=11-12bp;gc_cont=0.658	Pleurocapsa minor;Pleurocapsa sp. PCC 7327	Cyanobacteria	WP_015144762.1 sulfite reductase, ferredoxin dependent [Pleurocapsa minor]	49.6	657	306	9	6.9x10^-181	88.6
NODE_565_length_16970_cov_127.435611_3	NODE_565_length_16970_cov_127.435611_3 # 2689 # 3825 # 1 # ID=565_3;partial=00;start_type=ATG;rbs_motif=GGAG/GAGG;rbs_spacer=5-10bp;gc_cont=0.676	Pleurocapsa minor;Pleurocapsa sp. PCC 7327	Cyanobacteria	WP_015144010.1 ribosome biogenesis GTPase YlqF [Pleurocapsa minor]	46.4	308	129	5	2.2x10^-66	80.7
NODE_565_length_16970_cov_127.435611_9	NODE_565_length_16970_cov_127.435611_9 # 9968 # 10900 # -1 # ID=565_9;partial=00;start_type=ATG;rbs_motif=GGAGG;rbs_spacer=5-10bp;gc_cont=0.665	Oscillatoria acuminata PCC 6304;Oscillatoria acuminata	Cyanobacteria	WP_015149398.1 superoxide dismutase [Oscillatoria acuminata]	50.2	207	90	5	6.7x10^-53	65.6
NODE_566_length_16964_cov_5.204074_11	NODE_566_length_16964_cov_5.204074_11 # 12840 # 13232 # 1 # ID=566_11;partial=00;start_type=ATG;rbs_motif=GGA/GAG/AGG;rbs_spacer=5-10bp;gc_cont=0.356	Gloeothece verrucosa PCC 7822;Gloeothece verrucosa	Cyanobacteria	WP_013322995.1 IS200/IS605 family transposase [Gloeothece verrucosa]	56.3	128	56	0	1.8x10^-39	97.7
NODE_570_length_16744_cov_6.736836_7	NODE_570_length_16744_cov_6.736836_7 # 7454 # 8917 # -1 # ID=570_7;partial=00;start_type=ATG;rbs_motif=None;rbs_spacer=None;gc_cont=0.638	Microcystis aeruginosa;Microcystis aeruginosa NIES-843;Microcystis aeruginosa KW;Microcystis aeruginosa 11-30S32;Microcystis sp. M_QC_C_20170808_M2Col;Microcystis sp. M_QC_C_20170808_M9Col;Microcystis aeruginosa Ma_AC_P_19900807_S299	Cyanobacteria	WP_012264671.1 hypothetical protein [Microcystis aeruginosa]	31.9	511	299	18	3.5x10^-56	98.6
NODE_571_length_16741_cov_4.925545_8	NODE_571_length_16741_cov_4.925545_8 # 8818 # 10080 # 1 # ID=571_8;partial=00;start_type=ATG;rbs_motif=None;rbs_spacer=None;gc_cont=0.430	Synechococcus sp. PCC 6312	Cyanobacteria	WP_015125381.1 Y-family DNA polymerase [Synechococcus sp. PCC 6312]	48.0	419	208	6	6.5x10^-99	98.8
NODE_599_length_16316_cov_4.582433_15	NODE_599_length_16316_cov_4.582433_15 # 13673 # 13969 # -1 # ID=599_15;partial=00;start_type=ATG;rbs_motif=GGAG/GAGG;rbs_spacer=5-10bp;gc_cont=0.586	Microcoleus sp. PCC 7113	Cyanobacteria	WP_015183405.1 DUF86 domain-containing protein [Microcoleus sp. PCC 7113]	39.8	83	50	0	7.7x10^-11	83.8
NODE_605_length_16276_cov_7.255062_20	NODE_605_length_16276_cov_7.255062_20 # 15732 # 16097 # -1 # ID=605_20;partial=00;start_type=ATG;rbs_motif=None;rbs_spacer=None;gc_cont=0.374	Rivularia sp. PCC 7116	Cyanobacteria	WP_015122711.1 type II toxin-antitoxin system death-on-curing family toxin [Rivularia sp. PCC 7116]	34.7	124	67	3	6.8x10^-09	92.6
NODE_611_length_16163_cov_130.591170_3	NODE_611_length_16163_cov_130.591170_3 # 1763 # 5050 # 1 # ID=611_3;partial=00;start_type=ATG;rbs_motif=None;rbs_spacer=None;gc_cont=0.682	Oscillatoriales cyanobacterium JSC-12	Cyanobacteria	WP_009556425.1 ATP-binding protein [Oscillatoriales cyanobacterium JSC-12]	27.4	401	157	9	1.2x10^-24	36.6
NODE_624_length_16001_cov_4.435177_10	NODE_624_length_16001_cov_4.435177_10 # 10282 # 10473 # 1 # ID=624_10;partial=00;start_type=ATG;rbs_motif=None;rbs_spacer=None;gc_cont=0.573	Cylindrospermum stagnale PCC 7417;Cylindrospermum stagnale	Cyanobacteria	WP_015207480.1 CopG family transcriptional regulator [Cylindrospermum stagnale]	54.9	51	23	0	9.7x10^-07	79.7
NODE_625_length_15990_cov_11.458677_12	NODE_625_length_15990_cov_11.458677_12 # 6570 # 7778 # -1 # ID=625_12;partial=00;start_type=ATG;rbs_motif=AGGAG;rbs_spacer=5-10bp;gc_cont=0.580	Moorea producens 3L;Moorea producens	Cyanobacteria	WP_008181606.1 DNA cytosine methyltransferase [Moorea producens]	45.1	399	187	7	1.4x10^-79	91.3
NODE_634_length_15794_cov_42.337078_17	NODE_634_length_15794_cov_42.337078_17 # 13455 # 14867 # 1 # ID=634_17;partial=00;start_type=ATG;rbs_motif=None;rbs_spacer=None;gc_cont=0.688	Acaryochloris sp. CCMEE 5410	Cyanobacteria	WP_010473870.1 Tn3 family transposase [Acaryochloris sp. CCMEE 5410]	40.9	428	251	2	1.4x10^-81	90.9
NODE_639_length_15701_cov_6.127841_7	NODE_639_length_15701_cov_6.127841_7 # 5637 # 6707 # 1 # ID=639_7;partial=00;start_type=ATG;rbs_motif=GGA/GAG/AGG;rbs_spacer=5-10bp;gc_cont=0.389	Leptolyngbya sp. PCC 7375	Cyanobacteria	WP_006515078.1 CDP-glucose 4,6-dehydratase [Leptolyngbya sp. PCC 7375]	48.3	350	173	4	4.3x10^-96	96.1
NODE_641_length_15683_cov_4.540756_13	NODE_641_length_15683_cov_4.540756_13 # 12553 # 13284 # -1 # ID=641_13;partial=00;start_type=ATG;rbs_motif=GGAG/GAGG;rbs_spacer=5-10bp;gc_cont=0.411	Rivularia sp. PCC 7116	Cyanobacteria	WP_015120747.1 glutamine amidotransferase [Rivularia sp. PCC 7116]	54.1	242	109	2	5.6x10^-71	98.4
NODE_654_length_15526_cov_4.908695_9	NODE_654_length_15526_cov_4.908695_9 # 8368 # 9192 # -1 # ID=654_9;partial=00;start_type=GTG;rbs_motif=GGAG/GAGG;rbs_spacer=5-10bp;gc_cont=0.674	Leptolyngbya sp. PCC 7375	Cyanobacteria	WP_006517509.1 tRNA 2-thiocytidine(32) synthetase TtcA [Leptolyngbya sp. PCC 7375]	68.1	260	83	0	4.8x10^-103	94.5
NODE_659_length_15399_cov_129.978064_2	NODE_659_length_15399_cov_129.978064_2 # 1061 # 1489 # -1 # ID=659_2;partial=00;start_type=ATG;rbs_motif=None;rbs_spacer=None;gc_cont=0.688	Microcoleus sp. PCC 7113	Cyanobacteria	WP_015181503.1 polyketide cyclase/dehydrase [Microcoleus sp. PCC 7113]	37.2	129	67	2	6.8x10^-16	90.2
NODE_674_length_15110_cov_131.261563_2	NODE_674_length_15110_cov_131.261563_2 # 114 # 4070 # -1 # ID=674_2;partial=00;start_type=ATG;rbs_motif=None;rbs_spacer=None;gc_cont=0.655	Nostoc sp. PCC 7524	Cyanobacteria	WP_015141007.1 carbamoyl-phosphate synthase large subunit [Nostoc sp. PCC 7524]	65.6	1109	347	9	0.0x10^+00	83.5
NODE_675_length_15078_cov_21.182262_8	NODE_675_length_15078_cov_21.182262_8 # 8336 # 10795 # 1 # ID=675_8;partial=00;start_type=ATG;rbs_motif=GGA/GAG/AGG;rbs_spacer=5-10bp;gc_cont=0.437	Moorea producens 3L	Cyanobacteria	EGJ32759.1 hypothetical protein LYNGBM3L_02170 [Moorea producens 3L]	25.5	216	143	4	2.4x10^-04	26.2
NODE_703_length_14734_cov_14.482235_1	NODE_703_length_14734_cov_14.482235_1 # 2 # 223 # 1 # ID=703_1;partial=10;start_type=Edge;rbs_motif=None;rbs_spacer=None;gc_cont=0.450	Oscillatoria acuminata PCC 6304	Cyanobacteria	AFY82732.1 transposase, IS605 OrfB family, central region [Oscillatoria acuminata PCC 6304]	51.0	51	20	2	1.1x10^-04	62.2
NODE_707_length_14699_cov_5.131828_9	NODE_707_length_14699_cov_5.131828_9 # 7302 # 8036 # 1 # ID=707_9;partial=00;start_type=ATG;rbs_motif=GGA/GAG/AGG;rbs_spacer=5-10bp;gc_cont=0.669	Microcoleus vaginatus;Microcoleus vaginatus FGP-2	Cyanobacteria	WP_006633825.1 TVP38/TMEM64 family protein [Microcoleus vaginatus]	47.3	150	76	2	2.4x10^-29	60.0
NODE_719_length_14495_cov_4.617414_9	NODE_719_length_14495_cov_4.617414_9 # 8361 # 10481 # 1 # ID=719_9;partial=00;start_type=ATG;rbs_motif=AGxAGG/AGGxGG;rbs_spacer=3-4bp;gc_cont=0.594	Acaryochloris sp. CCMEE 5410	Cyanobacteria	WP_010480492.1 DUF262 domain-containing protein [Acaryochloris sp. CCMEE 5410]	63.1	704	246	4	2.4x10^-255	99.2
NODE_726_length_14383_cov_5.637205_9	NODE_726_length_14383_cov_5.637205_9 # 7258 # 9210 # 1 # ID=726_9;partial=00;start_type=ATG;rbs_motif=GGxGG;rbs_spacer=5-10bp;gc_cont=0.417	Acaryochloris sp. CCMEE 5410	Cyanobacteria	WP_010479191.1 glycogen debranching protein [Acaryochloris sp. CCMEE 5410]	23.8	386	223	22	6.9x10^-07	51.8
NODE_728_length_14367_cov_8.068329_10	NODE_728_length_14367_cov_8.068329_10 # 10698 # 11015 # 1 # ID=728_10;partial=00;start_type=ATG;rbs_motif=AGGAG;rbs_spacer=5-10bp;gc_cont=0.695	Chroococcidiopsis thermalis;Chroococcidiopsis thermalis PCC 7203	Cyanobacteria	WP_015154211.1 XdhC family protein [Chroococcidiopsis thermalis]	63.1	103	37	1	1.8x10^-26	97.2
NODE_736_length_14266_cov_5.239621_2	NODE_736_length_14266_cov_5.239621_2 # 1197 # 4397 # 1 # ID=736_2;partial=00;start_type=GTG;rbs_motif=GGAG/GAGG;rbs_spacer=5-10bp;gc_cont=0.653	Geitlerinema sp. PCC 7407	Cyanobacteria	AFY66978.1 diguanylate cyclase/phosphodiesterase with PAS/PAC and GAF sensor(s) [Geitlerinema sp. PCC 7407]	36.4	679	418	9	7.8x10^-109	63.1
NODE_738_length_14215_cov_10.474446_14	NODE_738_length_14215_cov_10.474446_14 # 9476 # 10900 # -1 # ID=738_14;partial=00;start_type=TTG;rbs_motif=GGA/GAG/AGG;rbs_spacer=11-12bp;gc_cont=0.350	Oscillatoriales cyanobacterium JSC-12	Cyanobacteria	WP_009556620.1 DUF2142 domain-containing protein [Oscillatoriales cyanobacterium JSC-12]	27.6	427	285	11	2.3x10^-28	88.4
NODE_741_length_14146_cov_7.810400_9	NODE_741_length_14146_cov_7.810400_9 # 9198 # 9527 # 1 # ID=741_9;partial=00;start_type=ATG;rbs_motif=GGA/GAG/AGG;rbs_spacer=5-10bp;gc_cont=0.661	Microcystis aeruginosa;Microcystis viridis NIES-102;Microcystis aeruginosa NIES-88;Microcystis aeruginosa NIES-843;Microcystis aeruginosa NIES-298;Microcystis aeruginosa NIES-4325	Cyanobacteria	WP_012268344.1 type II toxin-antitoxin system PemK/MazF family toxin [Microcystis aeruginosa]	46.3	108	56	1	3.3x10^-18	96.4
NODE_748_length_14079_cov_6.822678_9	NODE_748_length_14079_cov_6.822678_9 # 4453 # 5028 # -1 # ID=748_9;partial=00;start_type=ATG;rbs_motif=GGA/GAG/AGG;rbs_spacer=5-10bp;gc_cont=0.479	Synechococcus sp. PCC 7502	Cyanobacteria	WP_015168237.1 DUF3105 domain-containing protein [Synechococcus sp. PCC 7502]	37.7	146	82	4	1.5x10^-18	75.5
NODE_766_length_13954_cov_3.077602_3	NODE_766_length_13954_cov_3.077602_3 # 1875 # 2684 # -1 # ID=766_3;partial=00;start_type=TTG;rbs_motif=GGAGG;rbs_spacer=5-10bp;gc_cont=0.721	Acaryochloris marina;Acaryochloris marina MBIC11017	Cyanobacteria	WP_012161914.1 tryptophan synthase subunit alpha [Acaryochloris marina]	36.9	260	151	4	5.3x10^-38	94.4
NODE_774_length_13901_cov_3.879773_15	NODE_774_length_13901_cov_3.879773_15 # 12950 # 13900 # -1 # ID=774_15;partial=01;start_type=Edge;rbs_motif=None;rbs_spacer=None;gc_cont=0.395	Nostocales;Tolypothrix sp. PCC 7601;Fremyella diplosiphon NIES-3275	Cyanobacteria	WP_045872495.1 MULTISPECIES: aldo/keto reductase [Nostocales]	67.3	315	102	1	2.7x10^-118	99.4
NODE_779_length_13865_cov_4.061654_1	NODE_779_length_13865_cov_4.061654_1 # 3 # 293 # -1 # ID=779_1;partial=10;start_type=GTG;rbs_motif=GGAG/GAGG;rbs_spacer=5-10bp;gc_cont=0.649	Anabaena sp. 90	Cyanobacteria	WP_015078774.1 class I SAM-dependent DNA methyltransferase [Anabaena sp. 90]	73.2	97	26	0	1.4x10^-36	100.0
NODE_789_length_13806_cov_3.526866_2	NODE_789_length_13806_cov_3.526866_2 # 933 # 1676 # -1 # ID=789_2;partial=00;start_type=ATG;rbs_motif=GGAG/GAGG;rbs_spacer=5-10bp;gc_cont=0.738	Crinalium epipsammum;Crinalium epipsammum PCC 9333	Cyanobacteria	WP_015201978.1 3-oxoacyl-[acyl-carrier-protein] reductase [Crinalium epipsammum]	40.7	248	140	3	8.3x10^-38	99.2
NODE_789_length_13806_cov_3.526866_7	NODE_789_length_13806_cov_3.526866_7 # 5571 # 6905 # -1 # ID=789_7;partial=00;start_type=TTG;rbs_motif=GGAGG;rbs_spacer=5-10bp;gc_cont=0.726	Cyanobacteria;Chroococcidiopsis thermalis PCC 7203;Chroococcidiopsis sp. CCALA 051;Cyanosarcina cf. burmensis CCALA 770	Cyanobacteria	WP_015156540.1 MULTISPECIES: glycosyltransferase family 4 protein [Cyanobacteria]	31.7	401	257	8	7.4x10^-37	89.4
NODE_806_length_13590_cov_16.068781_6	NODE_806_length_13590_cov_16.068781_6 # 5823 # 6554 # -1 # ID=806_6;partial=00;start_type=ATG;rbs_motif=GGAG/GAGG;rbs_spacer=5-10bp;gc_cont=0.406	Cyanobacteria;Chroococcidiopsis thermalis PCC 7203;Chroococcidiopsis cubana SAG 39.79;Chroococcidiopsis cubana CCALA 043;Cyanosarcina cf. burmensis CCALA 770	Cyanobacteria	WP_015153364.1 MULTISPECIES: HNH endonuclease [Cyanobacteria]	40.3	67	25	1	4.1x10^-05	27.5
NODE_814_length_13551_cov_3.838945_2	NODE_814_length_13551_cov_3.838945_2 # 947 # 1618 # 1 # ID=814_2;partial=00;start_type=ATG;rbs_motif=None;rbs_spacer=None;gc_cont=0.738	Acaryochloris marina;Acaryochloris marina MBIC11017	Cyanobacteria	WP_012167488.1 SDR family NAD(P)-dependent oxidoreductase [Acaryochloris marina]	43.8	226	109	4	1.1x10^-36	96.0
NODE_824_length_13466_cov_9.865282_9	NODE_824_length_13466_cov_9.865282_9 # 12191 # 12745 # 1 # ID=824_9;partial=00;start_type=TTG;rbs_motif=None;rbs_spacer=None;gc_cont=0.357	Rivularia sp. PCC 7116	Cyanobacteria	WP_015116627.1 NAD(P)H-dependent oxidoreductase [Rivularia sp. PCC 7116]	43.6	181	101	1	8.1x10^-38	97.3
NODE_843_length_13212_cov_4.969049_10	NODE_843_length_13212_cov_4.969049_10 # 8491 # 10089 # 1 # ID=843_10;partial=00;start_type=ATG;rbs_motif=None;rbs_spacer=None;gc_cont=0.440	Oscillatoriales cyanobacterium JSC-12	Cyanobacteria	WP_009556610.1 peptide chain release factor 3 [Oscillatoriales cyanobacterium JSC-12]	52.2	527	238	5	7.0x10^-151	97.7
NODE_859_length_13087_cov_3.770602_10	NODE_859_length_13087_cov_3.770602_10 # 7516 # 8652 # -1 # ID=859_10;partial=00;start_type=ATG;rbs_motif=GGxGG;rbs_spacer=3-4bp;gc_cont=0.606	Cyanobium gracile PCC 6307	Cyanobacteria	AFY27320.1 fatty acid desaturase [Cyanobium gracile PCC 6307]	44.4	340	189	0	1.1x10^-76	89.7
NODE_867_length_13005_cov_3.998214_8	NODE_867_length_13005_cov_3.998214_8 # 9249 # 9860 # -1 # ID=867_8;partial=00;start_type=ATG;rbs_motif=None;rbs_spacer=None;gc_cont=0.587	Pleurocapsa minor;Pleurocapsa sp. PCC 7327	Cyanobacteria	WP_015145792.1 class I SAM-dependent methyltransferase [Pleurocapsa minor]	48.1	181	90	3	3.4x10^-37	87.7
NODE_880_length_12870_cov_4.726203_13	NODE_880_length_12870_cov_4.726203_13 # 10620 # 11282 # 1 # ID=880_13;partial=00;start_type=ATG;rbs_motif=None;rbs_spacer=None;gc_cont=0.306	Chroococcidiopsis thermalis;Chroococcidiopsis thermalis PCC 7203	Cyanobacteria	WP_015152422.1 phosphoribosyltransferase [Chroococcidiopsis thermalis]	29.5	183	124	2	1.4x10^-07	82.4
NODE_911_length_12622_cov_42.740536_3	NODE_911_length_12622_cov_42.740536_3 # 3484 # 4329 # 1 # ID=911_3;partial=00;start_type=ATG;rbs_motif=None;rbs_spacer=None;gc_cont=0.460	Oscillatoria acuminata PCC 6304;Oscillatoria acuminata	Cyanobacteria	WP_015149995.1 VWA domain-containing protein [Oscillatoria acuminata]	44.5	283	148	6	8.8x10^-60	98.6
NODE_914_length_12592_cov_3.771921_3	NODE_914_length_12592_cov_3.771921_3 # 2538 # 2789 # 1 # ID=914_3;partial=00;start_type=ATG;rbs_motif=GGA/GAG/AGG;rbs_spacer=5-10bp;gc_cont=0.643	Anabaena cylindrica;Anabaena cylindrica PCC 7122	Cyanobacteria	WP_015214302.1 type II toxin-antitoxin system Phd/YefM family antitoxin [Anabaena cylindrica]	54.8	42	19	0	1.2x10^-04	50.0
NODE_926_length_12503_cov_2.863607_11	NODE_926_length_12503_cov_2.863607_11 # 10807 # 12501 # -1 # ID=926_11;partial=01;start_type=Edge;rbs_motif=None;rbs_spacer=None;gc_cont=0.389	Chroococcidiopsis thermalis;Chroococcidiopsis thermalis PCC 7203	Cyanobacteria	WP_015155458.1 PAS domain S-box protein [Chroococcidiopsis thermalis]	36.1	241	148	3	5.2x10^-35	41.6
NODE_937_length_12383_cov_6.269990_6	NODE_937_length_12383_cov_6.269990_6 # 5349 # 6341 # -1 # ID=937_6;partial=00;start_type=ATG;rbs_motif=GGA/GAG/AGG;rbs_spacer=11-12bp;gc_cont=0.399	Microcoleus sp. PCC 7113	Cyanobacteria	WP_015183348.1 PD-(D/E)XK motif protein [Microcoleus sp. PCC 7113]	41.8	318	177	6	1.3x10^-62	94.0
NODE_937_length_12383_cov_6.269990_8	NODE_937_length_12383_cov_6.269990_8 # 9199 # 10737 # -1 # ID=937_8;partial=00;start_type=ATG;rbs_motif=None;rbs_spacer=None;gc_cont=0.431	Microcoleus sp. PCC 7113	Cyanobacteria	WP_015183350.1 ATP-binding protein [Microcoleus sp. PCC 7113]	47.1	495	252	4	1.9x10^-129	96.5
NODE_943_length_12332_cov_4.184269_16	NODE_943_length_12332_cov_4.184269_16 # 11840 # 12178 # -1 # ID=943_16;partial=00;start_type=GTG;rbs_motif=AGGA/GGAG/GAGG;rbs_spacer=11-12bp;gc_cont=0.617	Microcystis aeruginosa;Microcystis aeruginosa PCC 7806;Microcystis aeruginosa DIANCHI905;Microcystis aeruginosa PCC 7806SL;Microcystis aeruginosa Ma_AC_P_19900807_S300	Cyanobacteria	WP_002740921.1 DUF86 domain-containing protein [Microcystis aeruginosa]	48.0	100	50	1	4.4x10^-18	86.7
NODE_946_length_12304_cov_5.278312_5	NODE_946_length_12304_cov_5.278312_5 # 6684 # 7583 # -1 # ID=946_5;partial=00;start_type=ATG;rbs_motif=GGA/GAG/AGG;rbs_spacer=5-10bp;gc_cont=0.354	Chamaesiphon minutus PCC 6605;Chamaesiphon minutus	Cyanobacteria	WP_015159677.1 glycosyltransferase family 2 protein [Chamaesiphon minutus]	41.1	56	33	0	7.3x10^-04	18.7
NODE_965_length_12178_cov_10.991951_3	NODE_965_length_12178_cov_10.991951_3 # 755 # 1951 # -1 # ID=965_3;partial=00;start_type=TTG;rbs_motif=GGA/GAG/AGG;rbs_spacer=5-10bp;gc_cont=0.321	Cylindrospermum stagnale PCC 7417;Cylindrospermum stagnale	Cyanobacteria	WP_015209154.1 hypothetical protein [Cylindrospermum stagnale]	26.4	394	270	10	7.4x10^-20	96.0
NODE_966_length_12160_cov_5.195130_8	NODE_966_length_12160_cov_5.195130_8 # 9069 # 9809 # 1 # ID=966_8;partial=00;start_type=ATG;rbs_motif=3Base/5BMM;rbs_spacer=13-15bp;gc_cont=0.626	Chroococcidiopsis thermalis PCC 7203	Cyanobacteria	AFY89405.1 protein of unknown function DUF159 [Chroococcidiopsis thermalis PCC 7203]	28.2	227	145	7	1.7x10^-19	88.7
NODE_982_length_12051_cov_4.126635_1	NODE_982_length_12051_cov_4.126635_1 # 2 # 484 # -1 # ID=982_1;partial=10;start_type=ATG;rbs_motif=GGxGG;rbs_spacer=5-10bp;gc_cont=0.431	Cylindrospermum stagnale PCC 7417;Cylindrospermum stagnale	Cyanobacteria	WP_015210489.1 type I restriction endonuclease subunit R [Cylindrospermum stagnale]	62.5	152	57	0	5.0x10^-52	94.4
NODE_982_length_12051_cov_4.126635_7	NODE_982_length_12051_cov_4.126635_7 # 4277 # 5515 # -1 # ID=982_7;partial=00;start_type=ATG;rbs_motif=None;rbs_spacer=None;gc_cont=0.341	Geitlerinema sp. PCC 7407	Cyanobacteria	WP_015172847.1 hypothetical protein [Geitlerinema sp. PCC 7407]	38.3	428	219	12	4.7x10^-70	99.8
NODE_985_length_12028_cov_14.750441_8	NODE_985_length_12028_cov_14.750441_8 # 6856 # 8280 # 1 # ID=985_8;partial=00;start_type=ATG;rbs_motif=GGA/GAG/AGG;rbs_spacer=5-10bp;gc_cont=0.666	Stanieria cyanosphaera;Stanieria cyanosphaera PCC 7437	Cyanobacteria	WP_015191337.1 GGDEF and EAL domain-containing protein [Stanieria cyanosphaera]	27.3	183	130	1	1.4x10^-12	37.9
NODE_990_length_12008_cov_6.519148_7	NODE_990_length_12008_cov_6.519148_7 # 5862 # 7229 # -1 # ID=990_7;partial=00;start_type=TTG;rbs_motif=GGA/GAG/AGG;rbs_spacer=5-10bp;gc_cont=0.444	Chroococcidiopsis thermalis PCC 7203	Cyanobacteria	AFY85674.1 Malate dehydrogenase (acceptor) [Chroococcidiopsis thermalis PCC 7203]	45.2	438	232	5	3.0x10^-94	95.2
NODE_1014_length_11793_cov_5.140065_9	NODE_1014_length_11793_cov_5.140065_9 # 5783 # 6073 # 1 # ID=1014_9;partial=00;start_type=ATG;rbs_motif=GGA/GAG/AGG;rbs_spacer=5-10bp;gc_cont=0.399	Moorea producens 3L;Moorea producens;Moorea producens JHB	Cyanobacteria	WP_008189761.1 DUF2442 domain-containing protein [Moorea producens]	68.2	85	27	0	2.5x10^-30	87.6
NODE_1020_length_11744_cov_120.851769_1	NODE_1020_length_11744_cov_120.851769_1 # 392 # 820 # -1 # ID=1020_1;partial=00;start_type=ATG;rbs_motif=None;rbs_spacer=None;gc_cont=0.643	Microcoleus vaginatus;Microcoleus vaginatus FGP-2	Cyanobacteria	WP_006634148.1 3-isopropylmalate dehydratase small subunit [Microcoleus vaginatus]	69.1	139	41	2	9.0x10^-45	97.2
NODE_1038_length_11587_cov_131.313525_6	NODE_1038_length_11587_cov_131.313525_6 # 3107 # 4531 # 1 # ID=1038_6;partial=00;start_type=ATG;rbs_motif=None;rbs_spacer=None;gc_cont=0.651	[Oscillatoria] sp. PCC 6506;Kamptonema	Cyanobacteria	WP_007353875.1 MULTISPECIES: 3-isopropylmalate dehydratase large subunit [Kamptonema]	74.3	435	112	0	2.2x10^-196	91.6
NODE_1046_length_11567_cov_13.107605_10	NODE_1046_length_11567_cov_13.107605_10 # 7960 # 10755 # 1 # ID=1046_10;partial=00;start_type=ATG;rbs_motif=AGxAGG/AGGxGG;rbs_spacer=3-4bp;gc_cont=0.449	[Oscillatoria] sp. PCC 6506;Kamptonema	Cyanobacteria	WP_007356558.1 MULTISPECIES: type III restriction endonuclease subunit R [Kamptonema]	55.6	949	381	10	4.0x10^-303	99.5
NODE_1057_length_11456_cov_4.794157_5	NODE_1057_length_11456_cov_4.794157_5 # 3452 # 4078 # 1 # ID=1057_5;partial=00;start_type=ATG;rbs_motif=TAA;rbs_spacer=5bp;gc_cont=0.397	Microcoleus sp. PCC 7113	Cyanobacteria	WP_015182050.1 carbonic anhydrase [Microcoleus sp. PCC 7113]	46.0	187	101	0	2.6x10^-40	89.5
NODE_1063_length_11403_cov_5.464349_6	NODE_1063_length_11403_cov_5.464349_6 # 8064 # 8927 # 1 # ID=1063_6;partial=00;start_type=ATG;rbs_motif=GGA/GAG/AGG;rbs_spacer=5-10bp;gc_cont=0.645	Leptolyngbya sp. PCC 7376	Cyanobacteria	WP_015133086.1 TIGR00300 family protein [Leptolyngbya sp. PCC 7376]	54.2	271	124	0	3.3x10^-78	94.1
NODE_1064_length_11402_cov_127.919911_1	NODE_1064_length_11402_cov_127.919911_1 # 286 # 2472 # 1 # ID=1064_1;partial=00;start_type=GTG;rbs_motif=GGAG/GAGG;rbs_spacer=5-10bp;gc_cont=0.653	Microcystis aeruginosa;Microcystis aeruginosa PCC 7806;Microcystis aeruginosa PCC 9807;Microcystis aeruginosa DIANCHI905;Microcystis aeruginosa PCC 7806SL;Microcystis flos-aquae TF09;Microcystis wesenbergii Mw_QC_B_20070930_S4;Microcystis wesenbergii Mw_QC_B_20070930_S4D;Microcystis aeruginosa Ma_MB_S_20031200_S102;Microcystis aeruginosa Ma_MB_S_20031200_S102D;Microcystis aeruginosa Ma_AC_P_19900…	Cyanobacteria	WP_002744314.1 elongation factor 4 [Microcystis aeruginosa]	66.1	599	199	3	2.0x10^-228	82.2
NODE_1070_length_11373_cov_3.995287_8	NODE_1070_length_11373_cov_3.995287_8 # 9741 # 10928 # 1 # ID=1070_8;partial=00;start_type=ATG;rbs_motif=None;rbs_spacer=None;gc_cont=0.330	Synechococcus sp. PCC 7502	Cyanobacteria	WP_015168294.1 heavy metal-binding domain-containing protein [Synechococcus sp. PCC 7502]	51.7	375	176	3	4.5x10^-102	94.4
NODE_1071_length_11370_cov_6.922352_5	NODE_1071_length_11370_cov_6.922352_5 # 5295 # 5852 # 1 # ID=1071_5;partial=00;start_type=ATG;rbs_motif=GGA/GAG/AGG;rbs_spacer=5-10bp;gc_cont=0.638	Chroococcidiopsis thermalis;Chroococcidiopsis thermalis PCC 7203	Cyanobacteria	WP_015154321.1 prepilin-type N-terminal cleavage/methylation domain-containing protein [Chroococcidiopsis thermalis]	35.1	151	84	6	1.1x10^-05	79.6
NODE_1104_length_11175_cov_4.366763_1	NODE_1104_length_11175_cov_4.366763_1 # 2 # 1465 # 1 # ID=1104_1;partial=10;start_type=Edge;rbs_motif=None;rbs_spacer=None;gc_cont=0.425	Nostocales;Tolypothrix sp. PCC 7601;Fremyella diplosiphon NIES-3275	Cyanobacteria	WP_045867374.1 MULTISPECIES: malto-oligosyltrehalose synthase [Nostocales]	36.0	483	293	8	2.6x10^-75	95.9
NODE_1122_length_11080_cov_3.526614_6	NODE_1122_length_11080_cov_3.526614_6 # 5325 # 6308 # -1 # ID=1122_6;partial=00;start_type=GTG;rbs_motif=AGGAG;rbs_spacer=5-10bp;gc_cont=0.667	Nostocales;Tolypothrix sp. PCC 7601;Fremyella diplosiphon NIES-3275	Cyanobacteria	WP_045872495.1 MULTISPECIES: aldo/keto reductase [Nostocales]	69.1	327	100	1	2.0x10^-127	99.7
NODE_1135_length_10999_cov_8.184511_9	NODE_1135_length_10999_cov_8.184511_9 # 6255 # 7367 # -1 # ID=1135_9;partial=00;start_type=ATG;rbs_motif=GGAGG;rbs_spacer=5-10bp;gc_cont=0.431	Calothrix parietina;Calothrix sp. PCC 6303	Cyanobacteria	WP_015196698.1 AAA family ATPase [Calothrix parietina]	40.6	254	149	2	4.0x10^-52	68.5
NODE_1141_length_10963_cov_3.767257_4	NODE_1141_length_10963_cov_3.767257_4 # 2347 # 3054 # 1 # ID=1141_4;partial=00;start_type=ATG;rbs_motif=GGA/GAG/AGG;rbs_spacer=5-10bp;gc_cont=0.688	Microcoleus vaginatus;Microcoleus vaginatus FGP-2	Cyanobacteria	WP_006632559.1 class I SAM-dependent methyltransferase [Microcoleus vaginatus]	32.3	220	142	2	2.6x10^-25	92.8
NODE_1155_length_10859_cov_3.927413_9	NODE_1155_length_10859_cov_3.927413_9 # 6837 # 7109 # -1 # ID=1155_9;partial=00;start_type=GTG;rbs_motif=GGA/GAG/AGG;rbs_spacer=5-10bp;gc_cont=0.634	Microcystis;Microcystis viridis NIES-102;Microcystis aeruginosa PCC 7941;Microcystis aeruginosa NIES-87;Microcystis aeruginosa NIES-843;Microcystis aeruginosa SPC777;Microcystis aeruginosa PCC 9701;Microcystis aeruginosa TAIHU98;Microcystis aeruginosa PCC 9432;Microcystis panniformis FACHB-1757;Microcystis aeruginosa CACIAM 03;Microcystis aeruginosa Sj;Microcystis aeruginosa DA14;Microcystis flos…	Cyanobacteria	WP_002734288.1 MULTISPECIES: type II toxin-antitoxin system VapC family toxin [Microcystis]	48.7	78	40	0	4.0x10^-14	85.7
NODE_1165_length_10804_cov_3.610377_5	NODE_1165_length_10804_cov_3.610377_5 # 4029 # 4334 # 1 # ID=1165_5;partial=00;start_type=ATG;rbs_motif=GGAG/GAGG;rbs_spacer=5-10bp;gc_cont=0.667	Microcystis;Microcystis viridis NIES-102;Microcystis aeruginosa NIES-843;Microcystis aeruginosa PCC 9809;Microcystis flos-aquae DF17	Cyanobacteria	WP_002795680.1 MULTISPECIES: HigA family addiction module antidote protein [Microcystis]	69.8	96	29	0	3.1x10^-31	94.1
NODE_1171_length_10773_cov_10.633289_14	NODE_1171_length_10773_cov_10.633289_14 # 7800 # 8069 # 1 # ID=1171_14;partial=00;start_type=ATG;rbs_motif=TAAA;rbs_spacer=13bp;gc_cont=0.344	Dactylococcopsis salina PCC 8305;Dactylococcopsis salina	Cyanobacteria	WP_015230938.1 type II toxin-antitoxin system RelE/ParE family toxin [Dactylococcopsis salina]	46.0	87	46	1	1.5x10^-13	96.7
NODE_1200_length_10621_cov_4.556794_12	NODE_1200_length_10621_cov_4.556794_12 # 10181 # 10621 # -1 # ID=1200_12;partial=01;start_type=Edge;rbs_motif=None;rbs_spacer=None;gc_cont=0.342	Anabaena sp. 90	Cyanobacteria	WP_015080557.1 N-6 DNA methylase [Anabaena sp. 90]	35.8	148	86	3	6.1x10^-20	96.6
NODE_1214_length_10538_cov_10.993468_9	NODE_1214_length_10538_cov_10.993468_9 # 9832 # 10287 # 1 # ID=1214_9;partial=00;start_type=ATG;rbs_motif=GGA/GAG/AGG;rbs_spacer=5-10bp;gc_cont=0.463	Microcystis aeruginosa;Microcystis aeruginosa NIES-843	Cyanobacteria	WP_012263938.1 IS200/IS605 family transposase [Microcystis aeruginosa]	30.3	122	77	4	2.6x10^-05	77.6
NODE_1225_length_10453_cov_3.245690_5	NODE_1225_length_10453_cov_3.245690_5 # 4517 # 7189 # -1 # ID=1225_5;partial=00;start_type=ATG;rbs_motif=TAAA;rbs_spacer=14bp;gc_cont=0.401	Chroococcidiopsis thermalis;Chroococcidiopsis thermalis PCC 7203	Cyanobacteria	WP_015155605.1 hypothetical protein [Chroococcidiopsis thermalis]	57.2	928	345	3	0.0x10^+00	99.1
NODE_1237_length_10404_cov_10.957089_2	NODE_1237_length_10404_cov_10.957089_2 # 575 # 877 # 1 # ID=1237_2;partial=00;start_type=GTG;rbs_motif=TAA;rbs_spacer=4bp;gc_cont=0.432	Oscillatoria nigro-viridis PCC 7112;Oscillatoria nigro-viridis	Cyanobacteria	WP_015178216.1 type II toxin-antitoxin system VapC family toxin [Oscillatoria nigro-viridis]	43.3	90	51	0	1.0x10^-10	89.1
NODE_1241_length_10382_cov_5.479961_3	NODE_1241_length_10382_cov_5.479961_3 # 1839 # 2927 # 1 # ID=1241_3;partial=00;start_type=ATG;rbs_motif=GGAGG;rbs_spacer=5-10bp;gc_cont=0.627	Synechococcus sp. PCC 7502	Cyanobacteria	WP_015167974.1 aromatic ring-hydroxylating dioxygenase subunit alpha [Synechococcus sp. PCC 7502]	67.5	345	107	2	6.3x10^-135	94.8
NODE_1282_length_10189_cov_6.141523_6	NODE_1282_length_10189_cov_6.141523_6 # 3865 # 4944 # -1 # ID=1282_6;partial=00;start_type=ATG;rbs_motif=None;rbs_spacer=None;gc_cont=0.419	Calothrix sp. PCC 6303	Cyanobacteria	AFZ02217.1 D-alanyl-D-alaninecarboxypeptidase/D-alanyl-D-al anine-endopeptidase [Calothrix sp. PCC 6303]	25.6	407	235	10	8.2x10^-18	94.2
NODE_1285_length_10175_cov_8.536326_1	NODE_1285_length_10175_cov_8.536326_1 # 1 # 603 # -1 # ID=1285_1;partial=10;start_type=GTG;rbs_motif=GGA/GAG/AGG;rbs_spacer=5-10bp;gc_cont=0.706	Cyanobium gracile;Cyanobium gracile PCC 6307	Cyanobacteria	WP_015109504.1 IS110 family transposase [Cyanobium gracile]	51.7	201	97	0	1.7x10^-44	100.0
NODE_1291_length_10141_cov_5.085181_10	NODE_1291_length_10141_cov_5.085181_10 # 6942 # 9989 # 1 # ID=1291_10;partial=00;start_type=ATG;rbs_motif=GGA/GAG/AGG;rbs_spacer=5-10bp;gc_cont=0.678	Cylindrospermum stagnale PCC 7417;Cylindrospermum stagnale	Cyanobacteria	WP_015207665.1 Tn3 family transposase [Cylindrospermum stagnale]	45.2	1002	541	5	1.1x10^-250	98.3
NODE_1293_length_10134_cov_4.836514_12	NODE_1293_length_10134_cov_4.836514_12 # 9765 # 10133 # 1 # ID=1293_12;partial=01;start_type=ATG;rbs_motif=None;rbs_spacer=None;gc_cont=0.388	Stanieria cyanosphaera;Stanieria cyanosphaera PCC 7437	Cyanobacteria	WP_015194953.1 arginine--tRNA ligase [Stanieria cyanosphaera]	40.2	127	66	2	6.9x10^-17	100.0
NODE_1305_length_10060_cov_21.809121_1	NODE_1305_length_10060_cov_21.809121_1 # 35 # 1456 # 1 # ID=1305_1;partial=00;start_type=TTG;rbs_motif=None;rbs_spacer=None;gc_cont=0.476	Pseudanabaena sp. PCC 7367	Cyanobacteria	AFY68521.1 pentapeptide repeat protein [Pseudanabaena sp. PCC 7367]	34.6	295	179	7	1.9x10^-43	61.8
NODE_1310_length_10054_cov_5.778886_5	NODE_1310_length_10054_cov_5.778886_5 # 2979 # 4556 # -1 # ID=1310_5;partial=00;start_type=ATG;rbs_motif=None;rbs_spacer=None;gc_cont=0.404	Halothece sp. PCC 7418	Cyanobacteria	WP_015226717.1 acetolactate synthase large subunit [Halothece sp. PCC 7418]	42.7	529	297	4	9.2x10^-119	99.8
NODE_1312_length_10047_cov_7.654738_10	NODE_1312_length_10047_cov_7.654738_10 # 8228 # 8782 # 1 # ID=1312_10;partial=00;start_type=GTG;rbs_motif=GGAG/GAGG;rbs_spacer=5-10bp;gc_cont=0.723	Pleurocapsa minor;Pleurocapsa sp. PCC 7327	Cyanobacteria	WP_015143710.1 Uma2 family endonuclease [Pleurocapsa minor]	46.7	180	90	3	3.1x10^-37	94.1
NODE_1325_length_10021_cov_4.104205_6	NODE_1325_length_10021_cov_4.104205_6 # 7176 # 7673 # -1 # ID=1325_6;partial=00;start_type=ATG;rbs_motif=GGA/GAG/AGG;rbs_spacer=5-10bp;gc_cont=0.647	Nostoc sp. PCC 7107	Cyanobacteria	WP_015114295.1 hypothetical protein [Nostoc sp. PCC 7107]	57.9	133	56	0	2.8x10^-37	80.1
NODE_1362_length_9843_cov_16.019041_7	NODE_1362_length_9843_cov_16.019041_7 # 7229 # 9628 # -1 # ID=1362_7;partial=00;start_type=ATG;rbs_motif=AGxAGG/AGGxGG;rbs_spacer=5-10bp;gc_cont=0.572	Pleurocapsa minor;Pleurocapsa sp. PCC 7327	Cyanobacteria	WP_015145685.1 phosphoketolase family protein [Pleurocapsa minor]	69.4	791	233	5	0.0x10^+00	97.8
NODE_1365_length_9835_cov_4.620828_2	NODE_1365_length_9835_cov_4.620828_2 # 1347 # 2384 # -1 # ID=1365_2;partial=00;start_type=ATG;rbs_motif=GGAG/GAGG;rbs_spacer=5-10bp;gc_cont=0.669	[Oscillatoria] sp. PCC 6506;Kamptonema	Cyanobacteria	WP_007357875.1 MULTISPECIES: low specificity L-threonine aldolase [Kamptonema]	54.5	332	146	3	1.5x10^-93	94.5
NODE_1380_length_9747_cov_3.851247_2	NODE_1380_length_9747_cov_3.851247_2 # 1031 # 1423 # 1 # ID=1380_2;partial=00;start_type=ATG;rbs_motif=AGGA;rbs_spacer=5-10bp;gc_cont=0.346	Anabaena cylindrica;Anabaena cylindrica PCC 7122	Cyanobacteria	WP_015212790.1 type II toxin-antitoxin system VapC family toxin [Anabaena cylindrica]	38.8	129	79	0	5.6x10^-17	98.5
NODE_1398_length_9677_cov_5.662513_6	NODE_1398_length_9677_cov_5.662513_6 # 5857 # 6324 # -1 # ID=1398_6;partial=00;start_type=ATG;rbs_motif=GGAGG;rbs_spacer=3-4bp;gc_cont=0.677	Nostocales;Tolypothrix sp. PCC 7601;Fremyella diplosiphon NIES-3275	Cyanobacteria	WP_045874546.1 MULTISPECIES: GNAT family N-acetyltransferase [Nostocales]	32.0	153	98	2	1.5x10^-13	98.1
NODE_1400_length_9668_cov_5.039304_9	NODE_1400_length_9668_cov_5.039304_9 # 5254 # 7275 # 1 # ID=1400_9;partial=00;start_type=GTG;rbs_motif=None;rbs_spacer=None;gc_cont=0.662	Nostoc sp. PCC 7107	Cyanobacteria	WP_015115042.1 GAF domain-containing protein [Nostoc sp. PCC 7107]	33.8	594	369	12	1.2x10^-78	86.1
NODE_1400_length_9668_cov_5.039304_10	NODE_1400_length_9668_cov_5.039304_10 # 7275 # 7910 # 1 # ID=1400_10;partial=00;start_type=ATG;rbs_motif=None;rbs_spacer=None;gc_cont=0.613	Microcoleus sp. PCC 7113	Cyanobacteria	WP_015181742.1 response regulator transcription factor [Microcoleus sp. PCC 7113]	52.2	203	97	0	3.2x10^-54	95.8
NODE_1404_length_9652_cov_6.957165_2	NODE_1404_length_9652_cov_6.957165_2 # 3063 # 4268 # 1 # ID=1404_2;partial=00;start_type=ATG;rbs_motif=AGGAG/GGAGG;rbs_spacer=11-12bp;gc_cont=0.752	Cyanobium gracile;Cyanobium gracile PCC 6307	Cyanobacteria	WP_015108751.1 DNA polymerase I [Cyanobium gracile]	29.4	293	158	8	5.0x10^-16	61.4
NODE_1445_length_9489_cov_7.039628_3	NODE_1445_length_9489_cov_7.039628_3 # 7164 # 8324 # 1 # ID=1445_3;partial=00;start_type=ATG;rbs_motif=None;rbs_spacer=None;gc_cont=0.680	Microcystis;Microcystis viridis NIES-102;Microcystis aeruginosa NIES-843	Cyanobacteria	WP_012267470.1 MULTISPECIES: ImmA/IrrE family metallo-endopeptidase [Microcystis]	27.8	381	245	9	6.9x10^-31	93.8
NODE_1474_length_9366_cov_3.295919_3	NODE_1474_length_9366_cov_3.295919_3 # 1659 # 2516 # 1 # ID=1474_3;partial=00;start_type=ATG;rbs_motif=TAA;rbs_spacer=13bp;gc_cont=0.404	[Oscillatoria] sp. PCC 6506;Kamptonema	Cyanobacteria	WP_007358209.1 MULTISPECIES: SDR family oxidoreductase [Kamptonema]	67.8	276	89	0	1.6x10^-101	96.5
NODE_1482_length_9338_cov_3.504614_2	NODE_1482_length_9338_cov_3.504614_2 # 1166 # 1660 # 1 # ID=1482_2;partial=00;start_type=ATG;rbs_motif=None;rbs_spacer=None;gc_cont=0.273	Halothece sp. PCC 7418	Cyanobacteria	WP_015226729.1 YajQ family cyclic di-GMP-binding protein [Halothece sp. PCC 7418]	35.6	163	103	1	2.8x10^-21	98.8
NODE_1499_length_9276_cov_4.608372_12	NODE_1499_length_9276_cov_4.608372_12 # 7743 # 8207 # 1 # ID=1499_12;partial=00;start_type=ATG;rbs_motif=None;rbs_spacer=None;gc_cont=0.409	Geitlerinema sp. PCC 7407	Cyanobacteria	AFY68246.1 phospholipid-binding protein, PBP family [Geitlerinema sp. PCC 7407]	48.7	150	76	1	1.5x10^-37	96.8
NODE_1508_length_9234_cov_7.415614_6	NODE_1508_length_9234_cov_7.415614_6 # 3855 # 4460 # -1 # ID=1508_6;partial=00;start_type=GTG;rbs_motif=AGxAGG/AGGxGG;rbs_spacer=5-10bp;gc_cont=0.733	Acaryochloris sp. CCMEE 5410	Cyanobacteria	WP_010478955.1 zinc finger SWIM domain-containing protein [Acaryochloris sp. CCMEE 5410]	46.2	78	39	2	3.6x10^-07	38.6
NODE_1539_length_9121_cov_4.721815_7	NODE_1539_length_9121_cov_4.721815_7 # 4709 # 5137 # 1 # ID=1539_7;partial=00;start_type=ATG;rbs_motif=GGAGG;rbs_spacer=5-10bp;gc_cont=0.431	Nostoc sp. PCC 7107	Cyanobacteria	WP_015112344.1 polyketide cyclase/dehydrase [Nostoc sp. PCC 7107]	31.3	134	92	0	3.7x10^-14	93.7
NODE_1546_length_9081_cov_23.610788_13	NODE_1546_length_9081_cov_23.610788_13 # 8005 # 8259 # 1 # ID=1546_13;partial=00;start_type=GTG;rbs_motif=GGA/GAG/AGG;rbs_spacer=5-10bp;gc_cont=0.380	Cyanobacterium aponinum;Cyanobacterium aponinum PCC 10605	Cyanobacteria	WP_015219083.1 type II toxin-antitoxin system RelE/ParE family toxin [Cyanobacterium aponinum]	32.5	77	49	1	5.4x10^-05	87.1
NODE_1581_length_8972_cov_5.936122_2	NODE_1581_length_8972_cov_5.936122_2 # 1531 # 3294 # 1 # ID=1581_2;partial=00;start_type=GTG;rbs_motif=AGGAG;rbs_spacer=5-10bp;gc_cont=0.591	Anabaena cylindrica;Anabaena cylindrica PCC 7122	Cyanobacteria	WP_015215701.1 EAL domain-containing protein [Anabaena cylindrica]	35.1	575	359	6	1.7x10^-84	96.3
NODE_1593_length_8946_cov_6.611861_7	NODE_1593_length_8946_cov_6.611861_7 # 3908 # 6436 # -1 # ID=1593_7;partial=00;start_type=GTG;rbs_motif=GGA/GAG/AGG;rbs_spacer=5-10bp;gc_cont=0.385	Dactylococcopsis salina PCC 8305;Dactylococcopsis salina	Cyanobacteria	WP_015229590.1 DNA/RNA helicase [Dactylococcopsis salina]	33.5	878	501	27	3.0x10^-119	97.2
NODE_1594_length_8945_cov_3.781243_2	NODE_1594_length_8945_cov_3.781243_2 # 1099 # 1911 # 1 # ID=1594_2;partial=00;start_type=ATG;rbs_motif=None;rbs_spacer=None;gc_cont=0.507	[Oscillatoria] sp. PCC 6506;Kamptonema	Cyanobacteria	WP_007355965.1 MULTISPECIES: alpha/beta hydrolase [Kamptonema]	61.7	277	96	3	1.7x10^-97	99.6
NODE_1597_length_8940_cov_2.820719_5	NODE_1597_length_8940_cov_2.820719_5 # 5927 # 6688 # -1 # ID=1597_5;partial=00;start_type=ATG;rbs_motif=None;rbs_spacer=None;gc_cont=0.402	Rivularia sp. PCC 7116	Cyanobacteria	WP_015120670.1 SDR family oxidoreductase [Rivularia sp. PCC 7116]	61.9	247	94	0	2.2x10^-78	97.2
NODE_1620_length_8885_cov_4.800525_6	NODE_1620_length_8885_cov_4.800525_6 # 3230 # 4201 # -1 # ID=1620_6;partial=00;start_type=ATG;rbs_motif=GGA/GAG/AGG;rbs_spacer=5-10bp;gc_cont=0.733	Calothrix sp. PCC 7507	Cyanobacteria	WP_015128840.1 protoheme IX farnesyltransferase [Calothrix sp. PCC 7507]	41.8	285	153	5	5.2x10^-40	85.8
NODE_1639_length_8845_cov_4.906745_3	NODE_1639_length_8845_cov_4.906745_3 # 2824 # 4230 # -1 # ID=1639_3;partial=00;start_type=ATG;rbs_motif=TAAA;rbs_spacer=13bp;gc_cont=0.413	Cylindrospermum stagnale PCC 7417;Cylindrospermum stagnale	Cyanobacteria	WP_015206644.1 chitinase [Cylindrospermum stagnale]	51.6	409	187	5	2.2x10^-116	86.4
NODE_1642_length_8842_cov_3.752725_5	NODE_1642_length_8842_cov_3.752725_5 # 2374 # 4497 # -1 # ID=1642_5;partial=00;start_type=ATG;rbs_motif=None;rbs_spacer=None;gc_cont=0.379	Chroococcidiopsis thermalis;Chroococcidiopsis thermalis PCC 7203	Cyanobacteria	WP_015157107.1 stem cell self-renewal protein Piwi [Chroococcidiopsis thermalis]	28.9	615	396	12	4.4x10^-68	82.2
NODE_1673_length_8779_cov_3.220065_1	NODE_1673_length_8779_cov_3.220065_1 # 1 # 147 # -1 # ID=1673_1;partial=10;start_type=ATG;rbs_motif=None;rbs_spacer=None;gc_cont=0.449	[Oscillatoria] sp. PCC 6506;Kamptonema	Cyanobacteria	WP_007356544.1 MULTISPECIES: ATP-dependent helicase [Kamptonema]	58.1	43	18	0	2.6x10^-07	87.8
NODE_1678_length_8759_cov_3.537651_1	NODE_1678_length_8759_cov_3.537651_1 # 1 # 2577 # -1 # ID=1678_1;partial=10;start_type=ATG;rbs_motif=GGA/GAG/AGG;rbs_spacer=5-10bp;gc_cont=0.506	Oscillatoria acuminata PCC 6304;Oscillatoria acuminata	Cyanobacteria	WP_015149630.1 replicative DNA helicase [Oscillatoria acuminata]	25.6	763	433	22	4.0x10^-47	77.1
NODE_1693_length_8699_cov_3.428838_3	NODE_1693_length_8699_cov_3.428838_3 # 2142 # 2435 # 1 # ID=1693_3;partial=00;start_type=ATG;rbs_motif=3Base/5BMM;rbs_spacer=13-15bp;gc_cont=0.517	Crinalium epipsammum PCC 9333	Cyanobacteria	AFZ14714.1 isochorismatase hydrolase [Crinalium epipsammum PCC 9333]	45.3	95	50	2	1.5x10^-14	95.9
NODE_1698_length_8686_cov_4.121510_8	NODE_1698_length_8686_cov_4.121510_8 # 4993 # 5889 # -1 # ID=1698_8;partial=00;start_type=ATG;rbs_motif=GGAGG;rbs_spacer=5-10bp;gc_cont=0.711	Geitlerinema sp. PCC 7407	Cyanobacteria	WP_015172996.1 succinate dehydrogenase subunit C [Geitlerinema sp. PCC 7407]	48.1	297	147	4	7.6x10^-70	97.7
NODE_1704_length_8677_cov_4.821287_4	NODE_1704_length_8677_cov_4.821287_4 # 2607 # 5342 # 1 # ID=1704_4;partial=00;start_type=ATG;rbs_motif=AATAA;rbs_spacer=12bp;gc_cont=0.425	Oscillatoria acuminata PCC 6304;Oscillatoria acuminata	Cyanobacteria	WP_015151441.1 bifunctional acetate--CoA ligase family protein/GNAT family N-acetyltransferase [Oscillatoria acuminata]	57.0	882	374	3	1.4x10^-292	96.4
NODE_1744_length_8569_cov_4.174248_1	NODE_1744_length_8569_cov_4.174248_1 # 2 # 754 # 1 # ID=1744_1;partial=10;start_type=Edge;rbs_motif=None;rbs_spacer=None;gc_cont=0.684	Oscillatoria nigro-viridis PCC 7112;Oscillatoria nigro-viridis	Cyanobacteria	WP_015177137.1 polysaccharide deacetylase family protein [Oscillatoria nigro-viridis]	28.0	186	127	4	2.7x10^-12	72.9
NODE_1751_length_8544_cov_3.645479_7	NODE_1751_length_8544_cov_3.645479_7 # 5349 # 6302 # -1 # ID=1751_7;partial=00;start_type=ATG;rbs_motif=AGxAGG/AGGxGG;rbs_spacer=3-4bp;gc_cont=0.711	Geitlerinema sp. PCC 7407	Cyanobacteria	WP_015170937.1 SDR family oxidoreductase [Geitlerinema sp. PCC 7407]	59.2	309	121	3	7.3x10^-95	97.2
NODE_1787_length_8435_cov_4.872051_6	NODE_1787_length_8435_cov_4.872051_6 # 3299 # 4519 # -1 # ID=1787_6;partial=00;start_type=ATG;rbs_motif=None;rbs_spacer=None;gc_cont=0.323	Leptolyngbya sp. PCC 7375	Cyanobacteria	WP_006518917.1 radical SAM protein [Leptolyngbya sp. PCC 7375]	35.4	379	234	6	4.0x10^-61	90.7
NODE_1787_length_8435_cov_4.872051_9	NODE_1787_length_8435_cov_4.872051_9 # 5346 # 5675 # -1 # ID=1787_9;partial=00;start_type=ATG;rbs_motif=None;rbs_spacer=None;gc_cont=0.452	Anabaena cylindrica;Anabaena cylindrica PCC 7122	Cyanobacteria	WP_015215531.1 type II toxin-antitoxin system VapC family toxin [Anabaena cylindrica]	36.3	91	53	2	4.6x10^-04	78.2
NODE_1799_length_8405_cov_5.451438_8	NODE_1799_length_8405_cov_5.451438_8 # 7003 # 8403 # -1 # ID=1799_8;partial=01;start_type=Edge;rbs_motif=None;rbs_spacer=None;gc_cont=0.622	Cylindrospermum stagnale PCC 7417	Cyanobacteria	AFZ22531.1 transposase family protein [Cylindrospermum stagnale PCC 7417]	24.6	244	178	3	2.2x10^-15	52.0
NODE_1802_length_8394_cov_2.967098_8	NODE_1802_length_8394_cov_2.967098_8 # 4475 # 5137 # -1 # ID=1802_8;partial=00;start_type=ATG;rbs_motif=GGA/GAG/AGG;rbs_spacer=5-10bp;gc_cont=0.680	Acaryochloris marina MBIC11017	Cyanobacteria	ABW32784.1 phage integrase family protein (plasmid) [Acaryochloris marina MBIC11017]	45.2	186	89	6	1.1x10^-28	81.0
NODE_1806_length_8384_cov_3.264866_4	NODE_1806_length_8384_cov_3.264866_4 # 4498 # 5400 # 1 # ID=1806_4;partial=00;start_type=ATG;rbs_motif=None;rbs_spacer=None;gc_cont=0.388	Leptolyngbya sp. PCC 7376	Cyanobacteria	WP_015134798.1 30S ribosomal protein S6--L-glutamate ligase [Leptolyngbya sp. PCC 7376]	55.5	299	132	1	3.7x10^-88	99.0
NODE_1833_length_8326_cov_4.828516_3	NODE_1833_length_8326_cov_4.828516_3 # 3027 # 6431 # -1 # ID=1833_3;partial=00;start_type=ATG;rbs_motif=None;rbs_spacer=None;gc_cont=0.684	Microcoleus vaginatus;Microcoleus vaginatus FGP-2	Cyanobacteria	WP_006634720.1 DUF3883 domain-containing protein [Microcoleus vaginatus]	34.9	1163	668	32	1.1x10^-153	98.1
NODE_1891_length_8189_cov_18.527537_5	NODE_1891_length_8189_cov_18.527537_5 # 3147 # 3959 # -1 # ID=1891_5;partial=00;start_type=ATG;rbs_motif=None;rbs_spacer=None;gc_cont=0.374	Pseudanabaena sp. PCC 7367	Cyanobacteria	AFY68751.1 Dolichyl-phosphate beta-glucosyltransferase [Pseudanabaena sp. PCC 7367]	29.0	259	149	5	1.7x10^-23	82.7
NODE_1918_length_8140_cov_2.903906_9	NODE_1918_length_8140_cov_2.903906_9 # 5430 # 6401 # 1 # ID=1918_9;partial=00;start_type=ATG;rbs_motif=AGGAG;rbs_spacer=5-10bp;gc_cont=0.634	Chamaesiphon minutus PCC 6605;Chamaesiphon minutus	Cyanobacteria	WP_015159595.1 oxidoreductase aryl-alcohol dehydrogenase like protein [Chamaesiphon minutus]	68.0	319	102	0	2.7x10^-129	98.5
NODE_1939_length_8063_cov_2.956149_8	NODE_1939_length_8063_cov_2.956149_8 # 7208 # 7735 # -1 # ID=1939_8;partial=00;start_type=ATG;rbs_motif=GGAG/GAGG;rbs_spacer=5-10bp;gc_cont=0.369	Nostocales;Tolypothrix sp. PCC 7601;Fremyella diplosiphon NIES-3275	Cyanobacteria	WP_045872333.1 MULTISPECIES: methylated-DNA--[protein]-cysteine S-methyltransferase [Nostocales]	44.7	159	77	3	6.3x10^-32	84.1
NODE_1989_length_7965_cov_5.206558_1	NODE_1989_length_7965_cov_5.206558_1 # 333 # 950 # 1 # ID=1989_1;partial=00;start_type=ATG;rbs_motif=TAA;rbs_spacer=12bp;gc_cont=0.257	Microcystis;Microcystis viridis NIES-102;Microcystis aeruginosa NIES-843;Microcystis sp. M_QC_C_20170808_M2Col;Microcystis sp. M_QC_C_20170808_M9Col	Cyanobacteria	WP_012266299.1 MULTISPECIES: phosphatidate cytidylyltransferase [Microcystis]	36.5	178	106	6	5.7x10^-16	83.5
NODE_2009_length_7916_cov_5.463217_1	NODE_2009_length_7916_cov_5.463217_1 # 3 # 635 # -1 # ID=2009_1;partial=10;start_type=ATG;rbs_motif=None;rbs_spacer=None;gc_cont=0.365	Oscillatoria acuminata PCC 6304;Oscillatoria acuminata	Cyanobacteria	WP_015149996.1 SpoIIE family protein phosphatase [Oscillatoria acuminata]	27.7	206	132	6	2.3x10^-12	93.8
NODE_2013_length_7910_cov_21.144289_13	NODE_2013_length_7910_cov_21.144289_13 # 7554 # 7910 # -1 # ID=2013_13;partial=01;start_type=Edge;rbs_motif=None;rbs_spacer=None;gc_cont=0.403	Cyanobacterium aponinum PCC 10605	Cyanobacteria	AFZ55583.1 hypothetical protein Cyan10605_3550 (plasmid) [Cyanobacterium aponinum PCC 10605]	33.0	112	60	4	1.1x10^-06	91.6
NODE_2018_length_7903_cov_3.362654_3	NODE_2018_length_7903_cov_3.362654_3 # 1074 # 2255 # -1 # ID=2018_3;partial=00;start_type=GTG;rbs_motif=GGAG/GAGG;rbs_spacer=5-10bp;gc_cont=0.675	Oscillatoria acuminata PCC 6304;Oscillatoria acuminata	Cyanobacteria	WP_015151035.1 glycosyltransferase family 4 protein [Oscillatoria acuminata]	33.3	408	234	9	2.1x10^-43	96.7
NODE_2018_length_7903_cov_3.362654_8	NODE_2018_length_7903_cov_3.362654_8 # 7231 # 7902 # 1 # ID=2018_8;partial=01;start_type=TTG;rbs_motif=GGAG/GAGG;rbs_spacer=5-10bp;gc_cont=0.692	Cylindrospermum stagnale PCC 7417;Cylindrospermum stagnale	Cyanobacteria	WP_015206625.1 D-2-hydroxyacid dehydrogenase [Cylindrospermum stagnale]	40.0	160	93	2	4.2x10^-20	71.0
NODE_2041_length_7852_cov_20.502524_7	NODE_2041_length_7852_cov_20.502524_7 # 5717 # 6415 # 1 # ID=2041_7;partial=00;start_type=ATG;rbs_motif=GGA/GAG/AGG;rbs_spacer=11-12bp;gc_cont=0.441	Cyanobium gracile PCC 6307	Cyanobacteria	AFY30062.1 2,3-diketo-5-methylthio-1-phosphopentane phosphatase/methylthioribulose-1-phosphate dehydratase [Cyanobium gracile PCC 6307]	39.2	194	112	2	1.3x10^-35	81.5
NODE_2049_length_7837_cov_3.777951_1	NODE_2049_length_7837_cov_3.777951_1 # 423 # 1541 # -1 # ID=2049_1;partial=00;start_type=ATG;rbs_motif=GGA/GAG/AGG;rbs_spacer=5-10bp;gc_cont=0.658	Thermosynechococcus elongatus;Thermosynechococcus elongatus BP-1	Cyanobacteria	WP_011056637.1 ABC transporter substrate-binding protein [Thermosynechococcus elongatus]	28.9	218	147	5	4.8x10^-13	56.6
NODE_2055_length_7827_cov_5.181039_6	NODE_2055_length_7827_cov_5.181039_6 # 5731 # 7827 # -1 # ID=2055_6;partial=01;start_type=Edge;rbs_motif=None;rbs_spacer=None;gc_cont=0.573	Geitlerinema sp. PCC 7407	Cyanobacteria	AFY65629.1 diguanylate cyclase/phosphodiesterase with PAS/PAC and GAF sensor(s) [Geitlerinema sp. PCC 7407]	36.5	685	431	4	3.2x10^-111	97.4
NODE_2082_length_7785_cov_3.006529_5	NODE_2082_length_7785_cov_3.006529_5 # 3302 # 3865 # -1 # ID=2082_5;partial=00;start_type=ATG;rbs_motif=GGAG/GAGG;rbs_spacer=5-10bp;gc_cont=0.394	Oscillatoria acuminata PCC 6304;Oscillatoria acuminata	Cyanobacteria	WP_015146732.1 M15 family metallopeptidase [Oscillatoria acuminata]	59.8	184	72	1	9.4x10^-58	96.8
NODE_2090_length_7777_cov_5.386144_1	NODE_2090_length_7777_cov_5.386144_1 # 3 # 374 # 1 # ID=2090_1;partial=10;start_type=Edge;rbs_motif=None;rbs_spacer=None;gc_cont=0.642	Nostocales;Tolypothrix sp. PCC 7601;Fremyella diplosiphon NIES-3275	Cyanobacteria	WP_045874431.1 MULTISPECIES: SAM-dependent DNA methyltransferase [Nostocales]	66.1	115	39	0	5.4x10^-38	92.7
NODE_2094_length_7772_cov_2.984957_2	NODE_2094_length_7772_cov_2.984957_2 # 554 # 2947 # -1 # ID=2094_2;partial=00;start_type=ATG;rbs_motif=GGA/GAG/AGG;rbs_spacer=5-10bp;gc_cont=0.428	Gloeocapsa sp. PCC 7428	Cyanobacteria	WP_015188211.1 phosphoketolase family protein [Gloeocapsa sp. PCC 7428]	75.5	796	190	2	0.0x10^+00	99.7
NODE_2116_length_7721_cov_4.313274_10	NODE_2116_length_7721_cov_4.313274_10 # 6561 # 7697 # 1 # ID=2116_10;partial=00;start_type=ATG;rbs_motif=None;rbs_spacer=None;gc_cont=0.395	Nostocales;Tolypothrix sp. PCC 7601;Fremyella diplosiphon NIES-3275	Cyanobacteria	WP_071989345.1 MULTISPECIES: IS200/IS605 family element transposase accessory protein TnpB [Nostocales]	54.5	380	157	2	6.0x10^-112	96.3
NODE_2117_length_7721_cov_3.554253_6	NODE_2117_length_7721_cov_3.554253_6 # 3946 # 4647 # 1 # ID=2117_6;partial=00;start_type=ATG;rbs_motif=AGGA;rbs_spacer=5-10bp;gc_cont=0.387	Acaryochloris sp. CCMEE 5410	Cyanobacteria	WP_010476591.1 F0F1 ATP synthase subunit A [Acaryochloris sp. CCMEE 5410]	55.7	230	102	0	1.9x10^-63	98.3
NODE_2128_length_7696_cov_9.666667_10	NODE_2128_length_7696_cov_9.666667_10 # 4543 # 4806 # 1 # ID=2128_10;partial=00;start_type=ATG;rbs_motif=None;rbs_spacer=None;gc_cont=0.405	Stanieria cyanosphaera;Stanieria cyanosphaera PCC 7437	Cyanobacteria	WP_015191380.1 AbrB/MazE/SpoVT family DNA-binding domain-containing protein [Stanieria cyanosphaera]	50.0	78	37	1	1.6x10^-15	88.6
NODE_2138_length_7673_cov_6.368010_4	NODE_2138_length_7673_cov_6.368010_4 # 6646 # 7368 # -1 # ID=2138_4;partial=00;start_type=ATG;rbs_motif=None;rbs_spacer=None;gc_cont=0.526	Rivularia sp. PCC 7116	Cyanobacteria	WP_015120747.1 glutamine amidotransferase [Rivularia sp. PCC 7116]	46.8	231	121	1	1.1x10^-53	95.0
NODE_2150_length_7646_cov_3.580928_9	NODE_2150_length_7646_cov_3.580928_9 # 7138 # 7644 # 1 # ID=2150_9;partial=01;start_type=ATG;rbs_motif=GGxGG;rbs_spacer=3-4bp;gc_cont=0.651	Oscillatoriales cyanobacterium JSC-12	Cyanobacteria	WP_009555146.1 peroxiredoxin [Oscillatoriales cyanobacterium JSC-12]	45.8	142	76	1	2.6x10^-27	84.0
NODE_2165_length_7609_cov_3.855520_2	NODE_2165_length_7609_cov_3.855520_2 # 377 # 2464 # 1 # ID=2165_2;partial=00;start_type=ATG;rbs_motif=GGAG/GAGG;rbs_spacer=5-10bp;gc_cont=0.617	Anabaena cylindrica;Anabaena cylindrica PCC 7122	Cyanobacteria	WP_015216774.1 DEAD/DEAH box helicase [Anabaena cylindrica]	68.8	696	216	1	2.6x10^-286	99.9
NODE_2165_length_7609_cov_3.855520_3	NODE_2165_length_7609_cov_3.855520_3 # 2492 # 2911 # 1 # ID=2165_3;partial=00;start_type=GTG;rbs_motif=GGA/GAG/AGG;rbs_spacer=11-12bp;gc_cont=0.602	Anabaena cylindrica;Anabaena cylindrica PCC 7122	Cyanobacteria	WP_015216774.1 DEAD/DEAH box helicase [Anabaena cylindrica]	68.1	138	42	1	1.5x10^-47	98.6
NODE_2165_length_7609_cov_3.855520_6	NODE_2165_length_7609_cov_3.855520_6 # 3945 # 6527 # 1 # ID=2165_6;partial=00;start_type=GTG;rbs_motif=GGA/GAG/AGG;rbs_spacer=5-10bp;gc_cont=0.613	Anabaena cylindrica;Anabaena cylindrica PCC 7122	Cyanobacteria	WP_015216777.1 N-6 DNA methylase [Anabaena cylindrica]	52.3	894	330	16	4.2x10^-230	99.8
NODE_2179_length_7589_cov_9.072233_3	NODE_2179_length_7589_cov_9.072233_3 # 1462 # 2178 # 1 # ID=2179_3;partial=00;start_type=GTG;rbs_motif=GGA/GAG/AGG;rbs_spacer=5-10bp;gc_cont=0.681	Microcoleus sp. PCC 7113	Cyanobacteria	WP_015182406.1 VWA domain-containing protein [Microcoleus sp. PCC 7113]	29.5	166	106	4	6.4x10^-11	67.8
NODE_2184_length_7581_cov_20.802120_8	NODE_2184_length_7581_cov_20.802120_8 # 6655 # 7434 # 1 # ID=2184_8;partial=00;start_type=TTG;rbs_motif=None;rbs_spacer=None;gc_cont=0.486	Nostocales;Tolypothrix sp. PCC 7601;Fremyella diplosiphon NIES-3275	Cyanobacteria	WP_045871954.1 MULTISPECIES: SDR family oxidoreductase [Nostocales]	33.9	248	162	2	8.2x10^-36	94.6
NODE_2192_length_7565_cov_3.392310_6	NODE_2192_length_7565_cov_3.392310_6 # 4258 # 5208 # -1 # ID=2192_6;partial=00;start_type=GTG;rbs_motif=GGGT;rbs_spacer=9bp;gc_cont=0.705	Chamaesiphon minutus PCC 6605;Chamaesiphon minutus	Cyanobacteria	WP_015158108.1 homoserine kinase [Chamaesiphon minutus]	36.4	297	183	5	4.9x10^-35	92.7
NODE_2273_length_7405_cov_5.078730_2	NODE_2273_length_7405_cov_5.078730_2 # 307 # 5832 # -1 # ID=2273_2;partial=00;start_type=ATG;rbs_motif=GGA/GAG/AGG;rbs_spacer=5-10bp;gc_cont=0.565	Calothrix parietina;Calothrix sp. PCC 6303	Cyanobacteria	WP_015201150.1 DEAD/DEAH box helicase [Calothrix parietina]	28.3	1952	1147	61	7.1x10^-158	97.5
NODE_2278_length_7398_cov_3.226929_5	NODE_2278_length_7398_cov_3.226929_5 # 4927 # 5613 # 1 # ID=2278_5;partial=00;start_type=TTG;rbs_motif=GGA/GAG/AGG;rbs_spacer=11-12bp;gc_cont=0.348	Moorea producens 3L;Moorea producens	Cyanobacteria	WP_008181239.1 glycosyltransferase [Moorea producens]	33.3	153	101	1	2.6x10^-17	66.4
NODE_2319_length_7343_cov_2.826497_3	NODE_2319_length_7343_cov_2.826497_3 # 1622 # 3856 # 1 # ID=2319_3;partial=00;start_type=ATG;rbs_motif=GGA/GAG/AGG;rbs_spacer=5-10bp;gc_cont=0.364	Dactylococcopsis salina PCC 8305;Dactylococcopsis salina	Cyanobacteria	WP_015229317.1 amino acid transporter [Dactylococcopsis salina]	38.1	735	437	9	7.3x10^-130	97.6
NODE_2336_length_7315_cov_4.918336_3	NODE_2336_length_7315_cov_4.918336_3 # 4315 # 4932 # 1 # ID=2336_3;partial=00;start_type=ATG;rbs_motif=None;rbs_spacer=None;gc_cont=0.422	[Oscillatoria] sp. PCC 6506;Kamptonema	Cyanobacteria	WP_007353946.1 MULTISPECIES: lysine transporter LysE [Kamptonema]	57.4	202	85	1	2.5x10^-56	97.6
NODE_2386_length_7238_cov_8.937562_2	NODE_2386_length_7238_cov_8.937562_2 # 1264 # 1698 # -1 # ID=2386_2;partial=00;start_type=GTG;rbs_motif=AGGAG/GGAGG;rbs_spacer=11-12bp;gc_cont=0.664	Microcoleus vaginatus;Microcoleus vaginatus FGP-2	Cyanobacteria	WP_006632979.1 type II toxin-antitoxin system VapC family toxin [Microcoleus vaginatus]	33.3	120	73	3	7.1x10^-05	79.3
NODE_2386_length_7238_cov_8.937562_8	NODE_2386_length_7238_cov_8.937562_8 # 5580 # 5954 # 1 # ID=2386_8;partial=00;start_type=ATG;rbs_motif=AGGAG;rbs_spacer=5-10bp;gc_cont=0.707	Oscillatoria nigro-viridis PCC 7112;Oscillatoria nigro-viridis	Cyanobacteria	WP_015211633.1 helix-turn-helix domain-containing protein [Oscillatoria nigro-viridis]	48.0	125	56	3	4.0x10^-20	97.6
NODE_2424_length_7170_cov_8.861991_5	NODE_2424_length_7170_cov_8.861991_5 # 4112 # 5665 # 1 # ID=2424_5;partial=00;start_type=ATG;rbs_motif=None;rbs_spacer=None;gc_cont=0.459	Crinalium epipsammum;Crinalium epipsammum PCC 9333	Cyanobacteria	WP_015203139.1 NAD(P)/FAD-dependent oxidoreductase [Crinalium epipsammum]	33.1	535	321	8	1.8x10^-74	97.1
NODE_2443_length_7135_cov_3.807791_7	NODE_2443_length_7135_cov_3.807791_7 # 3280 # 4083 # 1 # ID=2443_7;partial=00;start_type=ATG;rbs_motif=None;rbs_spacer=None;gc_cont=0.701	Arthrospira platensis;Arthrospira platensis str. Paraca	Cyanobacteria	WP_006618579.1 glycosyltransferase [Arthrospira platensis]	39.5	223	132	2	5.1x10^-41	82.5
NODE_2469_length_7100_cov_3.209092_5	NODE_2469_length_7100_cov_3.209092_5 # 5671 # 6807 # 1 # ID=2469_5;partial=00;start_type=ATG;rbs_motif=GGxGG;rbs_spacer=11-12bp;gc_cont=0.412	Acaryochloris marina;Acaryochloris marina MBIC11017	Cyanobacteria	WP_012167261.1 IS110 family transposase [Acaryochloris marina]	32.2	311	200	6	2.6x10^-30	79.2
NODE_2475_length_7089_cov_7.228957_4	NODE_2475_length_7089_cov_7.228957_4 # 3441 # 3728 # 1 # ID=2475_4;partial=00;start_type=ATG;rbs_motif=GGA/GAG/AGG;rbs_spacer=5-10bp;gc_cont=0.375	Calothrix sp. PCC 6303	Cyanobacteria	AFZ03259.1 transcriptional modulator of MazE/toxin, MazF [Calothrix sp. PCC 6303]	51.6	95	46	0	1.3x10^-23	99.0
NODE_2475_length_7089_cov_7.228957_5	NODE_2475_length_7089_cov_7.228957_5 # 3798 # 4811 # -1 # ID=2475_5;partial=00;start_type=ATG;rbs_motif=GGA/GAG/AGG;rbs_spacer=5-10bp;gc_cont=0.397	Rivularia sp. PCC 7116	Cyanobacteria	WP_015120300.1 S-adenosylmethionine:tRNA ribosyltransferase-isomerase [Rivularia sp. PCC 7116]	33.6	351	217	9	2.8x10^-44	99.7
NODE_2480_length_7083_cov_2.479873_7	NODE_2480_length_7083_cov_2.479873_7 # 4665 # 5522 # -1 # ID=2480_7;partial=00;start_type=GTG;rbs_motif=None;rbs_spacer=None;gc_cont=0.622	Cyanobium gracile;Cyanobium gracile PCC 6307	Cyanobacteria	WP_015109504.1 IS110 family transposase [Cyanobium gracile]	52.9	223	104	1	7.6x10^-51	77.6
NODE_2503_length_7039_cov_15.299334_4	NODE_2503_length_7039_cov_15.299334_4 # 3146 # 3943 # -1 # ID=2503_4;partial=00;start_type=ATG;rbs_motif=None;rbs_spacer=None;gc_cont=0.425	Acaryochloris sp. CCMEE 5410	Cyanobacteria	WP_010468062.1 methyltransferase domain-containing protein [Acaryochloris sp. CCMEE 5410]	39.8	128	65	4	2.4x10^-14	44.0
NODE_2508_length_7031_cov_3.751883_5	NODE_2508_length_7031_cov_3.751883_5 # 1682 # 2407 # 1 # ID=2508_5;partial=00;start_type=TTG;rbs_motif=GGAG/GAGG;rbs_spacer=5-10bp;gc_cont=0.620	Chroococcidiopsis thermalis;Chroococcidiopsis thermalis PCC 7203	Cyanobacteria	WP_015156842.1 Crp/Fnr family transcriptional regulator [Chroococcidiopsis thermalis]	54.0	226	103	1	5.4x10^-58	93.0
NODE_2509_length_7030_cov_4.313197_7	NODE_2509_length_7030_cov_4.313197_7 # 3462 # 4823 # -1 # ID=2509_7;partial=00;start_type=ATG;rbs_motif=None;rbs_spacer=None;gc_cont=0.390	Synechococcus sp. PCC 7502	Cyanobacteria	WP_015166972.1 type I restriction modification DNA specificity protein [Synechococcus sp. PCC 7502]	31.7	460	283	12	2.8x10^-39	97.6
NODE_2522_length_7004_cov_3.161698_2	NODE_2522_length_7004_cov_3.161698_2 # 290 # 829 # -1 # ID=2522_2;partial=00;start_type=TTG;rbs_motif=GGAG/GAGG;rbs_spacer=5-10bp;gc_cont=0.563	Rivularia sp. PCC 7116	Cyanobacteria	WP_015118424.1 adenylyl-sulfate kinase [Rivularia sp. PCC 7116]	52.5	162	77	0	3.4x10^-41	90.0
NODE_2530_length_6993_cov_4.301777_8	NODE_2530_length_6993_cov_4.301777_8 # 4621 # 6048 # 1 # ID=2530_8;partial=00;start_type=ATG;rbs_motif=None;rbs_spacer=None;gc_cont=0.361	Pseudanabaena sp. PCC 7367	Cyanobacteria	WP_015165399.1 pyruvate kinase [Pseudanabaena sp. PCC 7367]	42.8	470	259	6	1.7x10^-92	97.3
NODE_2533_length_6980_cov_3.440683_6	NODE_2533_length_6980_cov_3.440683_6 # 5744 # 6016 # 1 # ID=2533_6;partial=00;start_type=ATG;rbs_motif=None;rbs_spacer=None;gc_cont=0.366	Stanieria cyanosphaera;Stanieria cyanosphaera PCC 7437	Cyanobacteria	WP_015195464.1 acylphosphatase [Stanieria cyanosphaera]	57.4	61	26	0	9.3x10^-11	67.0
NODE_2544_length_6949_cov_3.586631_6	NODE_2544_length_6949_cov_3.586631_6 # 5922 # 6947 # -1 # ID=2544_6;partial=01;start_type=Edge;rbs_motif=None;rbs_spacer=None;gc_cont=0.452	Cylindrospermum stagnale PCC 7417;Cylindrospermum stagnale	Cyanobacteria	WP_015210489.1 type I restriction endonuclease subunit R [Cylindrospermum stagnale]	56.6	339	147	0	1.6x10^-108	99.1
NODE_2595_length_6876_cov_13.773300_2	NODE_2595_length_6876_cov_13.773300_2 # 194 # 1090 # -1 # ID=2595_2;partial=00;start_type=ATG;rbs_motif=GGA/GAG/AGG;rbs_spacer=5-10bp;gc_cont=0.352	Nostoc sp. PCC 7107	Cyanobacteria	WP_015113471.1 adenine-specific DNA-methyltransferase [Nostoc sp. PCC 7107]	30.5	282	165	8	1.2x10^-22	89.6
NODE_2605_length_6860_cov_6.118224_3	NODE_2605_length_6860_cov_6.118224_3 # 2446 # 3708 # -1 # ID=2605_3;partial=00;start_type=ATG;rbs_motif=GGAG/GAGG;rbs_spacer=5-10bp;gc_cont=0.382	Microcoleus vaginatus;Microcoleus vaginatus FGP-2	Cyanobacteria	WP_006633973.1 MFS transporter [Microcoleus vaginatus]	26.6	319	210	11	2.4x10^-08	71.3
NODE_2630_length_6817_cov_5.027952_4	NODE_2630_length_6817_cov_5.027952_4 # 2634 # 3551 # 1 # ID=2630_4;partial=00;start_type=ATG;rbs_motif=GGAGG;rbs_spacer=5-10bp;gc_cont=0.621	[Oscillatoria] sp. PCC 6506;Kamptonema	Cyanobacteria	WP_007355916.1 MULTISPECIES: K+ channel, inward rectifier, conserved region 2 domain protein [Kamptonema]	44.2	276	149	1	4.0x10^-58	90.2
NODE_2666_length_6769_cov_5.724029_5	NODE_2666_length_6769_cov_5.724029_5 # 3396 # 4754 # -1 # ID=2666_5;partial=00;start_type=ATG;rbs_motif=None;rbs_spacer=None;gc_cont=0.414	Pleurocapsa minor;Pleurocapsa sp. PCC 7327	Cyanobacteria	WP_015144421.1 ABC transporter substrate-binding protein [Pleurocapsa minor]	27.2	390	254	9	8.7x10^-25	84.8
NODE_2668_length_6768_cov_3.236862_5	NODE_2668_length_6768_cov_3.236862_5 # 4077 # 6017 # 1 # ID=2668_5;partial=00;start_type=ATG;rbs_motif=GGA/GAG/AGG;rbs_spacer=3-4bp;gc_cont=0.566	Synechococcus sp. PCC 6312	Cyanobacteria	WP_015125428.1 HAD hydrolase family protein [Synechococcus sp. PCC 6312]	33.1	644	398	10	2.1x10^-80	96.4
NODE_2668_length_6768_cov_3.236862_6	NODE_2668_length_6768_cov_3.236862_6 # 6035 # 6766 # 1 # ID=2668_6;partial=01;start_type=GTG;rbs_motif=AGGA;rbs_spacer=5-10bp;gc_cont=0.510	Synechococcus sp. PCC 6312	Cyanobacteria	WP_015125429.1 hypothetical protein [Synechococcus sp. PCC 6312]	43.7	247	134	3	6.3x10^-46	100.0
NODE_2675_length_6762_cov_3.465109_3	NODE_2675_length_6762_cov_3.465109_3 # 2893 # 4437 # 1 # ID=2675_3;partial=00;start_type=ATG;rbs_motif=GGAG/GAGG;rbs_spacer=5-10bp;gc_cont=0.637	[Oscillatoria] sp. PCC 6506	Cyanobacteria	CBN54850.1 mercuric reductase [[Oscillatoria] sp. PCC 6506]	56.3	496	216	1	2.3x10^-154	96.1
NODE_2683_length_6749_cov_3.791906_7	NODE_2683_length_6749_cov_3.791906_7 # 5539 # 6153 # -1 # ID=2683_7;partial=00;start_type=ATG;rbs_motif=None;rbs_spacer=None;gc_cont=0.444	[Oscillatoria] sp. PCC 6506;Kamptonema	Cyanobacteria	WP_007358130.1 MULTISPECIES: NADPH-dependent F420 reductase [Kamptonema]	40.8	213	113	7	6.5x10^-28	98.5
NODE_2720_length_6701_cov_5.988896_6	NODE_2720_length_6701_cov_5.988896_6 # 4005 # 4355 # 1 # ID=2720_6;partial=00;start_type=GTG;rbs_motif=GGAG/GAGG;rbs_spacer=5-10bp;gc_cont=0.632	Microcystis;Microcystis viridis NIES-102;Microcystis aeruginosa NIES-88;Microcystis aeruginosa NIES-843;Microcystis aeruginosa SPC777;Microcystis aeruginosa PCC 9701;Microcystis aeruginosa PCC 9432;Microcystis aeruginosa PCC 9809;Microcystis aeruginosa PCC 9717;Microcystis panniformis FACHB-1757;Microcystis aeruginosa CACIAM 03;Microcystis flos-aquae DF17;Microcystis aeruginosa NIES-2520;Microcys…	Cyanobacteria	WP_002751511.1 MULTISPECIES: hypothetical protein [Microcystis]	60.0	115	46	0	7.9x10^-31	98.3
NODE_2724_length_6694_cov_7.334095_5	NODE_2724_length_6694_cov_7.334095_5 # 3586 # 3963 # 1 # ID=2724_5;partial=00;start_type=ATG;rbs_motif=GGA/GAG/AGG;rbs_spacer=5-10bp;gc_cont=0.690	Chamaesiphon minutus PCC 6605;Chamaesiphon minutus	Cyanobacteria	WP_015158757.1 DUF1778 domain-containing protein [Chamaesiphon minutus]	34.9	83	52	1	1.2x10^-05	65.9
NODE_2766_length_6632_cov_3.362952_2	NODE_2766_length_6632_cov_3.362952_2 # 153 # 1802 # -1 # ID=2766_2;partial=00;start_type=ATG;rbs_motif=GGA/GAG/AGG;rbs_spacer=11-12bp;gc_cont=0.702	Crinalium epipsammum;Crinalium epipsammum PCC 9333	Cyanobacteria	WP_015204074.1 acetolactate synthase large subunit [Crinalium epipsammum]	49.9	537	266	2	4.3x10^-143	97.5
NODE_2767_length_6630_cov_6.437029_1	NODE_2767_length_6630_cov_6.437029_1 # 3 # 296 # 1 # ID=2767_1;partial=10;start_type=Edge;rbs_motif=None;rbs_spacer=None;gc_cont=0.429	Microcoleus sp. PCC 7113	Cyanobacteria	WP_015183597.1 alpha-1,4-glucan--maltose-1-phosphate maltosyltransferase [Microcoleus sp. PCC 7113]	44.2	95	53	0	3.2x10^-17	96.9
NODE_2770_length_6626_cov_3.194030_4	NODE_2770_length_6626_cov_3.194030_4 # 5500 # 6045 # 1 # ID=2770_4;partial=00;start_type=ATG;rbs_motif=None;rbs_spacer=None;gc_cont=0.372	Rivularia sp. PCC 7116	Cyanobacteria	WP_015116627.1 NAD(P)H-dependent oxidoreductase [Rivularia sp. PCC 7116]	44.2	181	100	1	7.0x10^-34	98.9
NODE_2785_length_6612_cov_3.022822_2	NODE_2785_length_6612_cov_3.022822_2 # 815 # 1621 # -1 # ID=2785_2;partial=00;start_type=GTG;rbs_motif=GGA/GAG/AGG;rbs_spacer=5-10bp;gc_cont=0.641	Crinalium epipsammum;Crinalium epipsammum PCC 9333	Cyanobacteria	WP_015201638.1 SDR family oxidoreductase [Crinalium epipsammum]	46.4	250	134	0	6.0x10^-58	92.9
NODE_2818_length_6571_cov_4.297641_4	NODE_2818_length_6571_cov_4.297641_4 # 1202 # 1735 # 1 # ID=2818_4;partial=00;start_type=ATG;rbs_motif=None;rbs_spacer=None;gc_cont=0.337	Acaryochloris sp. CCMEE 5410	Cyanobacteria	WP_010469294.1 adenylate kinase [Acaryochloris sp. CCMEE 5410]	36.9	176	104	2	3.9x10^-21	95.5
NODE_2853_length_6533_cov_2.949422_11	NODE_2853_length_6533_cov_2.949422_11 # 3824 # 4261 # -1 # ID=2853_11;partial=00;start_type=GTG;rbs_motif=AGGAG;rbs_spacer=5-10bp;gc_cont=0.667	Nostocales;Nostoc sp. HK-01;Nostoc sp. PCC 7107;Anabaenopsis circularis NIES-21;Nostoc cycadae WK-1	Cyanobacteria	WP_015113424.1 MULTISPECIES: 50S ribosomal protein L16 [Nostocales]	71.1	142	41	0	1.3x10^-51	97.3
NODE_2867_length_6520_cov_4.460034_2	NODE_2867_length_6520_cov_4.460034_2 # 927 # 1904 # -1 # ID=2867_2;partial=00;start_type=ATG;rbs_motif=None;rbs_spacer=None;gc_cont=0.682	Geitlerinema sp. PCC 7407	Cyanobacteria	WP_015171047.1 prolyl aminopeptidase [Geitlerinema sp. PCC 7407]	68.3	315	98	1	5.9x10^-124	96.6
NODE_2892_length_6487_cov_2.769969_2	NODE_2892_length_6487_cov_2.769969_2 # 538 # 1245 # -1 # ID=2892_2;partial=00;start_type=ATG;rbs_motif=None;rbs_spacer=None;gc_cont=0.627	Calothrix sp. PCC 7507	Cyanobacteria	WP_015132176.1 DUF1211 domain-containing protein [Calothrix sp. PCC 7507]	53.6	183	85	0	9.0x10^-50	77.5
NODE_2893_length_6486_cov_3.944331_7	NODE_2893_length_6486_cov_3.944331_7 # 3933 # 4457 # 1 # ID=2893_7;partial=00;start_type=ATG;rbs_motif=None;rbs_spacer=None;gc_cont=0.350	Stanieria cyanosphaera;Stanieria cyanosphaera PCC 7437	Cyanobacteria	WP_015211920.1 uracil-DNA glycosylase [Stanieria cyanosphaera]	30.5	167	94	7	3.4x10^-09	84.0
NODE_2922_length_6453_cov_5.007430_5	NODE_2922_length_6453_cov_5.007430_5 # 3075 # 3743 # 1 # ID=2922_5;partial=00;start_type=ATG;rbs_motif=GGAG/GAGG;rbs_spacer=5-10bp;gc_cont=0.676	Acaryochloris marina;Acaryochloris marina MBIC11017	Cyanobacteria	WP_012167488.1 SDR family NAD(P)-dependent oxidoreductase [Acaryochloris marina]	41.2	226	127	3	7.5x10^-38	99.1
NODE_2933_length_6442_cov_3.289470_2	NODE_2933_length_6442_cov_3.289470_2 # 1682 # 3019 # 1 # ID=2933_2;partial=00;start_type=ATG;rbs_motif=ATA;rbs_spacer=3bp;gc_cont=0.490	Nostocales;Tolypothrix sp. PCC 7601;Fremyella diplosiphon NIES-3275	Cyanobacteria	WP_045867642.1 MULTISPECIES: tRNA lysidine(34) synthetase TilS [Nostocales]	38.1	84	49	1	2.9x10^-09	18.8
NODE_2937_length_6438_cov_8.028205_1	NODE_2937_length_6438_cov_8.028205_1 # 2 # 274 # 1 # ID=2937_1;partial=10;start_type=Edge;rbs_motif=None;rbs_spacer=None;gc_cont=0.773	[Oscillatoria] sp. PCC 6506	Cyanobacteria	CBN53985.1 lipoyl synthase (fragment) [[Oscillatoria] sp. PCC 6506]	54.5	66	30	0	3.1x10^-14	72.5
NODE_2993_length_6367_cov_4.065224_1	NODE_2993_length_6367_cov_4.065224_1 # 2 # 1420 # -1 # ID=2993_1;partial=10;start_type=ATG;rbs_motif=GGA/GAG/AGG;rbs_spacer=5-10bp;gc_cont=0.708	Leptolyngbya sp. PCC 7375	Cyanobacteria	WP_006516846.1 diguanylate cyclase [Leptolyngbya sp. PCC 7375]	52.2	67	32	0	8.8x10^-12	14.2
NODE_2997_length_6365_cov_7.905418_1	NODE_2997_length_6365_cov_7.905418_1 # 3 # 1994 # -1 # ID=2997_1;partial=10;start_type=ATG;rbs_motif=None;rbs_spacer=None;gc_cont=0.430	Rivularia sp. PCC 7116	Cyanobacteria	AFY54608.1 maltooligosyl trehalose synthase [Rivularia sp. PCC 7116]	32.9	735	409	10	2.2x10^-101	98.5
NODE_3007_length_6350_cov_4.541700_4	NODE_3007_length_6350_cov_4.541700_4 # 4405 # 5874 # 1 # ID=3007_4;partial=00;start_type=ATG;rbs_motif=GGAG/GAGG;rbs_spacer=5-10bp;gc_cont=0.661	Geitlerinema sp. PCC 7407	Cyanobacteria	WP_015172379.1 redoxin domain-containing protein [Geitlerinema sp. PCC 7407]	45.9	505	231	11	1.6x10^-104	98.6
NODE_3014_length_6343_cov_5.319015_4	NODE_3014_length_6343_cov_5.319015_4 # 2938 # 4119 # 1 # ID=3014_4;partial=00;start_type=GTG;rbs_motif=GGAG/GAGG;rbs_spacer=5-10bp;gc_cont=0.535	Chroococcidiopsis thermalis;Chroococcidiopsis thermalis PCC 7203	Cyanobacteria	WP_015152917.1 glycosyltransferase [Chroococcidiopsis thermalis]	26.8	257	183	4	2.9x10^-16	64.0
NODE_3050_length_6299_cov_4.101588_6	NODE_3050_length_6299_cov_4.101588_6 # 5789 # 6013 # -1 # ID=3050_6;partial=00;start_type=ATG;rbs_motif=GGA/GAG/AGG;rbs_spacer=5-10bp;gc_cont=0.591	Acaryochloris sp. CCMEE 5410	Cyanobacteria	WP_010469341.1 DUF4259 domain-containing protein [Acaryochloris sp. CCMEE 5410]	40.6	64	38	0	2.2x10^-05	85.3
NODE_3081_length_6263_cov_3.250652_11	NODE_3081_length_6263_cov_3.250652_11 # 4024 # 4380 # 1 # ID=3081_11;partial=00;start_type=ATG;rbs_motif=AGGA;rbs_spacer=5-10bp;gc_cont=0.322	Dactylococcopsis salina PCC 8305;Dactylococcopsis salina;Euhalothece sp. KZN 001	Cyanobacteria	WP_015231118.1 50S ribosomal protein L18 [Dactylococcopsis salina]	49.6	123	54	4	3.9x10^-17	99.2
NODE_3082_length_6262_cov_4.085086_5	NODE_3082_length_6262_cov_4.085086_5 # 4564 # 5742 # 1 # ID=3082_5;partial=00;start_type=ATG;rbs_motif=GGAGG;rbs_spacer=5-10bp;gc_cont=0.743	Cyanobium gracile;Cyanobium gracile PCC 6307	Cyanobacteria	WP_015110066.1 glycine cleavage system aminomethyltransferase GcvT [Cyanobium gracile]	40.2	386	201	7	3.6x10^-59	95.9
NODE_3092_length_6249_cov_3.888762_8	NODE_3092_length_6249_cov_3.888762_8 # 4548 # 5762 # -1 # ID=3092_8;partial=00;start_type=ATG;rbs_motif=None;rbs_spacer=None;gc_cont=0.676	Geitlerinema sp. PCC 7407	Cyanobacteria	AFY68198.1 glycosyl transferase group 1 [Geitlerinema sp. PCC 7407]	34.0	394	252	5	3.2x10^-55	96.0
NODE_3099_length_6239_cov_4.014889_5	NODE_3099_length_6239_cov_4.014889_5 # 5727 # 6239 # 1 # ID=3099_5;partial=01;start_type=ATG;rbs_motif=AGGAG/GGAGG;rbs_spacer=11-12bp;gc_cont=0.610	Cylindrospermum stagnale PCC 7417;Cylindrospermum stagnale	Cyanobacteria	WP_015210489.1 type I restriction endonuclease subunit R [Cylindrospermum stagnale]	55.0	171	77	0	1.2x10^-51	100.0
NODE_3130_length_6210_cov_5.211409_5	NODE_3130_length_6210_cov_5.211409_5 # 2610 # 3041 # 1 # ID=3130_5;partial=00;start_type=ATG;rbs_motif=GGA/GAG/AGG;rbs_spacer=5-10bp;gc_cont=0.514	Synechococcus sp. PCC 7502	Cyanobacteria	WP_015169729.1 polyketide cyclase / dehydrase and lipid transport [Synechococcus sp. PCC 7502]	51.0	143	70	0	1.3x10^-38	99.3
NODE_3132_length_6207_cov_8.840625_4	NODE_3132_length_6207_cov_8.840625_4 # 2130 # 2498 # -1 # ID=3132_4;partial=00;start_type=GTG;rbs_motif=None;rbs_spacer=None;gc_cont=0.696	Halothece sp. PCC 7418	Cyanobacteria	WP_015227193.1 hypothetical protein [Halothece sp. PCC 7418]	43.0	121	69	0	7.6x10^-16	98.4
NODE_3153_length_6186_cov_6.106618_3	NODE_3153_length_6186_cov_6.106618_3 # 2336 # 3409 # -1 # ID=3153_3;partial=00;start_type=ATG;rbs_motif=None;rbs_spacer=None;gc_cont=0.406	Moorea producens 3L;Moorea producens	Cyanobacteria	WP_008178302.1 SIS domain-containing protein [Moorea producens]	36.1	352	220	4	1.4x10^-49	97.2
NODE_3166_length_6167_cov_4.194536_8	NODE_3166_length_6167_cov_4.194536_8 # 5178 # 6167 # 1 # ID=3166_8;partial=01;start_type=ATG;rbs_motif=None;rbs_spacer=None;gc_cont=0.418	[Oscillatoria] sp. PCC 6506;Kamptonema	Cyanobacteria	WP_007357093.1 MULTISPECIES: malto-oligosyltrehalose synthase [Kamptonema]	38.5	387	170	6	1.3x10^-65	96.7
NODE_3198_length_6142_cov_3.316043_7	NODE_3198_length_6142_cov_3.316043_7 # 5502 # 6140 # -1 # ID=3198_7;partial=01;start_type=Edge;rbs_motif=None;rbs_spacer=None;gc_cont=0.674	Gloeocapsa sp. PCC 7428	Cyanobacteria	WP_015187270.1 CTP synthase [Gloeocapsa sp. PCC 7428]	65.6	189	65	0	2.1x10^-69	88.7
NODE_3235_length_6105_cov_3.002175_1	NODE_3235_length_6105_cov_3.002175_1 # 3 # 716 # -1 # ID=3235_1;partial=10;start_type=ATG;rbs_motif=None;rbs_spacer=None;gc_cont=0.496	Leptolyngbya sp. PCC 7376	Cyanobacteria	WP_015135324.1 sulfotransferase [Leptolyngbya sp. PCC 7376]	34.9	232	145	5	7.3x10^-31	96.2
NODE_3374_length_5959_cov_4.585391_1	NODE_3374_length_5959_cov_4.585391_1 # 359 # 2887 # -1 # ID=3374_1;partial=00;start_type=GTG;rbs_motif=GGA/GAG/AGG;rbs_spacer=5-10bp;gc_cont=0.380	Dactylococcopsis salina PCC 8305;Dactylococcopsis salina	Cyanobacteria	WP_015229590.1 DNA/RNA helicase [Dactylococcopsis salina]	32.6	900	527	23	2.0x10^-115	99.2
NODE_3384_length_5949_cov_3.274820_4	NODE_3384_length_5949_cov_3.274820_4 # 4112 # 4621 # 1 # ID=3384_4;partial=00;start_type=ATG;rbs_motif=AGGAGG;rbs_spacer=5-10bp;gc_cont=0.549	Leptolyngbya sp. PCC 7376	Cyanobacteria	WP_015134756.1 molybdenum cofactor biosynthesis protein MoaE [Leptolyngbya sp. PCC 7376]	38.2	131	79	2	1.0x10^-15	76.5
NODE_3407_length_5931_cov_3.437629_2	NODE_3407_length_5931_cov_3.437629_2 # 413 # 742 # -1 # ID=3407_2;partial=00;start_type=ATG;rbs_motif=AGGAGG;rbs_spacer=5-10bp;gc_cont=0.591	Leptolyngbya sp. PCC 7375	Cyanobacteria	WP_006516772.1 TatA/E family twin arginine-targeting protein translocase [Leptolyngbya sp. PCC 7375]	46.3	54	29	0	3.2x10^-05	49.1
NODE_3422_length_5918_cov_3.331549_3	NODE_3422_length_5918_cov_3.331549_3 # 1762 # 2541 # -1 # ID=3422_3;partial=00;start_type=ATG;rbs_motif=None;rbs_spacer=None;gc_cont=0.717	Halothece sp. PCC 7418	Cyanobacteria	WP_015224932.1 SAM-dependent chlorinase/fluorinase [Halothece sp. PCC 7418]	41.1	246	132	5	1.8x10^-35	93.1
NODE_3442_length_5900_cov_19.780876_1	NODE_3442_length_5900_cov_19.780876_1 # 3 # 467 # -1 # ID=3442_1;partial=10;start_type=ATG;rbs_motif=None;rbs_spacer=None;gc_cont=0.378	Stanieria cyanosphaera;Stanieria cyanosphaera PCC 7437	Cyanobacteria	WP_015192608.1 DUF4433 domain-containing protein [Stanieria cyanosphaera]	43.8	121	66	2	4.7x10^-23	78.1
NODE_3473_length_5868_cov_23.492249_5	NODE_3473_length_5868_cov_23.492249_5 # 4824 # 5753 # -1 # ID=3473_5;partial=00;start_type=ATG;rbs_motif=None;rbs_spacer=None;gc_cont=0.468	Rivularia sp. PCC 7116	Cyanobacteria	WP_015120552.1 LD-carboxypeptidase [Rivularia sp. PCC 7116]	38.5	309	182	5	4.2x10^-47	98.7
NODE_3495_length_5840_cov_3.933660_6	NODE_3495_length_5840_cov_3.933660_6 # 4541 # 4915 # -1 # ID=3495_6;partial=00;start_type=ATG;rbs_motif=None;rbs_spacer=None;gc_cont=0.389	Pleurocapsa minor;Pleurocapsa sp. PCC 7327	Cyanobacteria	WP_015143811.1 type II toxin-antitoxin system PemK/MazF family toxin [Pleurocapsa minor]	51.3	113	54	1	8.5x10^-23	90.4
NODE_3527_length_5810_cov_4.041175_1	NODE_3527_length_5810_cov_4.041175_1 # 2 # 1489 # 1 # ID=3527_1;partial=10;start_type=Edge;rbs_motif=None;rbs_spacer=None;gc_cont=0.628	Limnospira indica;Limnospira indica PCC 8005	Cyanobacteria	WP_008049544.1 aminodeoxychorismate synthase component I [Limnospira indica]	45.5	481	247	6	2.4x10^-105	95.0
NODE_3560_length_5781_cov_37.527237_1	NODE_3560_length_5781_cov_37.527237_1 # 2 # 1900 # -1 # ID=3560_1;partial=10;start_type=ATG;rbs_motif=AGxAGG/AGGxGG;rbs_spacer=3-4bp;gc_cont=0.457	[Oscillatoria] sp. PCC 6506;Kamptonema	Cyanobacteria	WP_007356558.1 MULTISPECIES: type III restriction endonuclease subunit R [Kamptonema]	59.4	655	232	7	1.4x10^-217	100.0
NODE_3583_length_5758_cov_3.209732_7	NODE_3583_length_5758_cov_3.209732_7 # 4134 # 5309 # 1 # ID=3583_7;partial=00;start_type=ATG;rbs_motif=3Base/5BMM;rbs_spacer=13-15bp;gc_cont=0.614	Pleurocapsa minor;Pleurocapsa sp. PCC 7327	Cyanobacteria	WP_015142382.1 ribulose 1 5-bisphosphate carboxylase large subunit [Pleurocapsa minor]	59.2	387	156	1	1.6x10^-123	98.7
NODE_3583_length_5758_cov_3.209732_8	NODE_3583_length_5758_cov_3.209732_8 # 5306 # 5758 # 1 # ID=3583_8;partial=01;start_type=TTG;rbs_motif=GGA/GAG/AGG;rbs_spacer=11-12bp;gc_cont=0.514	Cylindrospermum stagnale PCC 7417	Cyanobacteria	AFZ22894.1 haloacid dehalogenase superfamily protein, subfamily IB, phosphoserine phosphatase [Cylindrospermum stagnale PCC 7417]	50.0	144	72	0	2.8x10^-36	95.4
NODE_3621_length_5723_cov_2.912080_3	NODE_3621_length_5723_cov_2.912080_3 # 1315 # 2619 # -1 # ID=3621_3;partial=00;start_type=ATG;rbs_motif=AGxAGG/AGGxGG;rbs_spacer=5-10bp;gc_cont=0.543	Synechococcus sp. PCC 7502	Cyanobacteria	WP_015167527.1 ABC transporter substrate-binding protein [Synechococcus sp. PCC 7502]	27.8	388	253	12	3.2x10^-16	84.8
NODE_3634_length_5714_cov_3.688026_5	NODE_3634_length_5714_cov_3.688026_5 # 4930 # 5712 # -1 # ID=3634_5;partial=01;start_type=Edge;rbs_motif=None;rbs_spacer=None;gc_cont=0.281	Chamaesiphon minutus PCC 6605;Chamaesiphon minutus	Cyanobacteria	WP_015160083.1 hypothetical protein [Chamaesiphon minutus]	28.0	239	169	3	3.5x10^-18	91.6
NODE_3646_length_5703_cov_2.910330_3	NODE_3646_length_5703_cov_2.910330_3 # 2080 # 2358 # -1 # ID=3646_3;partial=00;start_type=GTG;rbs_motif=AGGA;rbs_spacer=5-10bp;gc_cont=0.563	Microcystis aeruginosa;Microcystis aeruginosa PCC 7941;Microcystis aeruginosa PCC 7806;Microcystis aeruginosa NIES-298;Microcystis aeruginosa SPC777;Microcystis aeruginosa PCC 9432;Microcystis aeruginosa PCC 7806SL;Microcystis aeruginosa DA14;Microcystis flos-aquae TF09;Microcystis sp. Msp_OC_L_20101000_S702;Microcystis aeruginosa Ma_MB_F_20061100_S19;Microcystis aeruginosa Ma_MB_F_20061100_S19D;…	Cyanobacteria	WP_002751481.1 hypothetical protein [Microcystis aeruginosa]	55.4	83	37	0	2.9x10^-20	89.2
NODE_3659_length_5695_cov_19.876616_3	NODE_3659_length_5695_cov_19.876616_3 # 926 # 2038 # 1 # ID=3659_3;partial=00;start_type=ATG;rbs_motif=GGAGG;rbs_spacer=5-10bp;gc_cont=0.421	Calothrix parietina;Calothrix sp. PCC 6303	Cyanobacteria	WP_015196698.1 AAA family ATPase [Calothrix parietina]	41.3	254	147	2	4.7x10^-53	68.5
NODE_3687_length_5675_cov_3.190519_7	NODE_3687_length_5675_cov_3.190519_7 # 4039 # 5253 # -1 # ID=3687_7;partial=00;start_type=ATG;rbs_motif=None;rbs_spacer=None;gc_cont=0.394	Calothrix parietina;Calothrix sp. PCC 6303	Cyanobacteria	WP_015195820.1 acetate kinase [Calothrix parietina]	52.9	403	188	2	3.0x10^-117	99.5
NODE_3689_length_5674_cov_23.556697_2	NODE_3689_length_5674_cov_23.556697_2 # 2298 # 4871 # 1 # ID=3689_2;partial=00;start_type=ATG;rbs_motif=None;rbs_spacer=None;gc_cont=0.425	Rivularia sp. PCC 7116	Cyanobacteria	AFY54608.1 maltooligosyl trehalose synthase [Rivularia sp. PCC 7116]	33.2	924	535	12	1.5x10^-134	98.1
NODE_3696_length_5668_cov_4.482404_8	NODE_3696_length_5668_cov_4.482404_8 # 5158 # 5667 # -1 # ID=3696_8;partial=01;start_type=Edge;rbs_motif=None;rbs_spacer=None;gc_cont=0.716	Microcystis aeruginosa NIES-843	Cyanobacteria	BAG03083.1 DNA methylase [Microcystis aeruginosa NIES-843]	47.1	102	44	2	2.8x10^-16	59.4
NODE_3721_length_5644_cov_7.390430_5	NODE_3721_length_5644_cov_7.390430_5 # 3890 # 4168 # -1 # ID=3721_5;partial=00;start_type=ATG;rbs_motif=GGAG/GAGG;rbs_spacer=5-10bp;gc_cont=0.631	Chamaesiphon minutus PCC 6605;Chamaesiphon minutus	Cyanobacteria	WP_015158757.1 DUF1778 domain-containing protein [Chamaesiphon minutus]	48.9	92	45	1	1.8x10^-14	98.9
NODE_3723_length_5640_cov_2.731181_4	NODE_3723_length_5640_cov_2.731181_4 # 2593 # 3318 # 1 # ID=3723_4;partial=00;start_type=GTG;rbs_motif=None;rbs_spacer=None;gc_cont=0.492	Oscillatoria acuminata PCC 6304;Oscillatoria acuminata	Cyanobacteria	WP_015151260.1 hypothetical protein [Oscillatoria acuminata]	31.7	252	146	11	2.9x10^-19	98.3
NODE_3723_length_5640_cov_2.731181_5	NODE_3723_length_5640_cov_2.731181_5 # 3302 # 4909 # -1 # ID=3723_5;partial=00;start_type=ATG;rbs_motif=None;rbs_spacer=None;gc_cont=0.460	Pseudanabaena sp. PCC 7367	Cyanobacteria	AFY68521.1 pentapeptide repeat protein [Pseudanabaena sp. PCC 7367]	32.3	294	186	6	2.4x10^-37	54.5
NODE_3731_length_5630_cov_3.396693_1	NODE_3731_length_5630_cov_3.396693_1 # 151 # 603 # 1 # ID=3731_1;partial=00;start_type=ATG;rbs_motif=None;rbs_spacer=None;gc_cont=0.547	Chamaesiphon minutus PCC 6605;Chamaesiphon minutus	Cyanobacteria	WP_015157914.1 VOC family protein [Chamaesiphon minutus]	52.2	136	63	1	7.3x10^-37	90.1
NODE_3767_length_5590_cov_4.264324_1	NODE_3767_length_5590_cov_4.264324_1 # 66 # 704 # 1 # ID=3767_1;partial=00;start_type=ATG;rbs_motif=GGAG/GAGG;rbs_spacer=5-10bp;gc_cont=0.664	Crinalium epipsammum;Crinalium epipsammum PCC 9333	Cyanobacteria	WP_015205632.1 tyrosine-type recombinase/integrase [Crinalium epipsammum]	56.1	205	80	2	7.4x10^-59	92.5
NODE_3799_length_5560_cov_3.306461_5	NODE_3799_length_5560_cov_3.306461_5 # 3101 # 4057 # 1 # ID=3799_5;partial=00;start_type=ATG;rbs_motif=AGGA;rbs_spacer=5-10bp;gc_cont=0.660	Anabaena cylindrica;Anabaena cylindrica PCC 7122	Cyanobacteria	WP_015214260.1 nucleotidyl transferase AbiEii/AbiGii toxin family protein [Anabaena cylindrica]	29.9	318	209	8	2.0x10^-28	97.2
NODE_3802_length_5557_cov_2.727256_7	NODE_3802_length_5557_cov_2.727256_7 # 4845 # 5555 # 1 # ID=3802_7;partial=01;start_type=ATG;rbs_motif=GGAG/GAGG;rbs_spacer=5-10bp;gc_cont=0.565	Chamaesiphon minutus PCC 6605	Cyanobacteria	AFY95303.1 RNA ligase [Chamaesiphon minutus PCC 6605]	45.9	109	53	3	5.0x10^-16	45.6
NODE_3815_length_5542_cov_4.387258_6	NODE_3815_length_5542_cov_4.387258_6 # 1600 # 1947 # -1 # ID=3815_6;partial=00;start_type=GTG;rbs_motif=None;rbs_spacer=None;gc_cont=0.624	Synechococcus sp. PCC 6312	Cyanobacteria	WP_015124867.1 hypothetical protein [Synechococcus sp. PCC 6312]	51.4	109	53	0	2.9x10^-25	94.0
NODE_3815_length_5542_cov_4.387258_7	NODE_3815_length_5542_cov_4.387258_7 # 1944 # 2162 # -1 # ID=3815_7;partial=00;start_type=ATG;rbs_motif=None;rbs_spacer=None;gc_cont=0.648	Anabaena sp. 90;Anabaena sp. LE011-02	Cyanobacteria	WP_015081338.1 DUF433 domain-containing protein [Anabaena sp. 90]	59.2	71	29	0	1.7x10^-15	97.3
NODE_3821_length_5538_cov_4.452412_5	NODE_3821_length_5538_cov_4.452412_5 # 2490 # 2975 # 1 # ID=3821_5;partial=00;start_type=ATG;rbs_motif=GGAGG;rbs_spacer=5-10bp;gc_cont=0.578	Oscillatoria acuminata PCC 6304;Oscillatoria acuminata	Cyanobacteria	WP_015147684.1 DUF4065 domain-containing protein [Oscillatoria acuminata]	51.7	143	69	0	9.6x10^-35	88.3
NODE_3821_length_5538_cov_4.452412_6	NODE_3821_length_5538_cov_4.452412_6 # 2994 # 3407 # 1 # ID=3821_6;partial=00;start_type=GTG;rbs_motif=None;rbs_spacer=None;gc_cont=0.565	Oscillatoria nigro-viridis PCC 7112;Oscillatoria nigro-viridis	Cyanobacteria	WP_015174172.1 hypothetical protein [Oscillatoria nigro-viridis]	40.0	115	68	1	1.7x10^-16	82.6
NODE_3841_length_5530_cov_4.420137_6	NODE_3841_length_5530_cov_4.420137_6 # 3515 # 3955 # -1 # ID=3841_6;partial=00;start_type=ATG;rbs_motif=None;rbs_spacer=None;gc_cont=0.313	Arthrospira platensis;Arthrospira platensis C1	Cyanobacteria	WP_006624688.1 PIN domain-containing protein [Arthrospira platensis]	36.8	133	84	0	1.2x10^-15	90.5
NODE_3867_length_5513_cov_1318.149462_7	NODE_3867_length_5513_cov_1318.149462_7 # 2899 # 4440 # -1 # ID=3867_7;partial=00;start_type=ATG;rbs_motif=GGAGG;rbs_spacer=5-10bp;gc_cont=0.448	Enterobius vermicularis;Rhizopus microsporus;Penicillium brasilianum;Cupriavidus taiwanensis;Xanthomonas phaseoli pv. phaseoli;Microcystis aeruginosa NIES-298;Pedobacter sp. V48;Xanthomonas citri pv. citri;Enterococcus faecalis ERV41;Fusarium proliferatum ET1;Calderihabitans maritimus;Neisseria gonorrhoeae ATL_2011_01_05;Neisseria gonorrhoeae NYC_2011_05_13;Neisseria gonorrhoeae MU_NG1;Neisseria …	Bacteroidetes;Cyanobacteria;Proteobacteria;Firmicutes;Ascomycota;Nematoda;Mucoromycota	EJV09432.1 replication-associated protein A [Enterococcus faecalis ERV41]	100.0	513	0	0	2.3x10^-300	99.8
NODE_3891_length_5494_cov_7.164338_3	NODE_3891_length_5494_cov_7.164338_3 # 3360 # 3677 # -1 # ID=3891_3;partial=00;start_type=ATG;rbs_motif=None;rbs_spacer=None;gc_cont=0.355	Leptolyngbya sp. PCC 7375	Cyanobacteria	WP_006518670.1 hypothetical protein [Leptolyngbya sp. PCC 7375]	38.9	54	33	0	5.7x10^-04	50.9
NODE_3937_length_5455_cov_4.795045_3	NODE_3937_length_5455_cov_4.795045_3 # 2317 # 3054 # -1 # ID=3937_3;partial=00;start_type=ATG;rbs_motif=AAAAA;rbs_spacer=13bp;gc_cont=0.465	Microcoleus vaginatus FGP-2	Cyanobacteria	EGK84456.1 Opioid growth factor receptor (OGFr) conserved region [Microcoleus vaginatus FGP-2]	37.1	175	106	2	1.1x10^-26	69.9
NODE_3945_length_5449_cov_4.513905_7	NODE_3945_length_5449_cov_4.513905_7 # 2513 # 5251 # -1 # ID=3945_7;partial=00;start_type=ATG;rbs_motif=None;rbs_spacer=None;gc_cont=0.642	Cylindrospermum stagnale PCC 7417;Cylindrospermum stagnale	Cyanobacteria	WP_015207665.1 Tn3 family transposase [Cylindrospermum stagnale]	26.0	442	302	7	3.3x10^-31	46.8
NODE_4002_length_5402_cov_3.061232_5	NODE_4002_length_5402_cov_3.061232_5 # 3609 # 4022 # 1 # ID=4002_5;partial=00;start_type=GTG;rbs_motif=AGGAG(G)/GGAGG;rbs_spacer=13-15bp;gc_cont=0.650	Microcystis;Microcystis viridis NIES-102;Microcystis aeruginosa NIES-87;Microcystis aeruginosa NIES-843;Microcystis aeruginosa NIES-1211;Microcystis aeruginosa PCC 9701;Microcystis sp. T1-4;Microcystis aeruginosa NIES-2519;Microcystis aeruginosa NIES-2522;Microcystis aeruginosa NIES-4264;Microcystis aeruginosa 11-30S32;Microcystis sp. M_QC_C_20170808_M2Col;Microcystis sp. M_QC_C_20170808_M9Col;Mi…	Cyanobacteria	WP_002801652.1 MULTISPECIES: PIN domain-containing protein [Microcystis]	51.1	135	66	0	5.7x10^-28	97.8
NODE_4022_length_5388_cov_12.977001_4	NODE_4022_length_5388_cov_12.977001_4 # 5169 # 5387 # 1 # ID=4022_4;partial=01;start_type=ATG;rbs_motif=None;rbs_spacer=None;gc_cont=0.438	Calothrix parietina;Calothrix sp. PCC 6303	Cyanobacteria	WP_015197703.1 ISAzo13-like element ISCasp1 family transposase [Calothrix parietina]	55.6	54	24	0	8.2x10^-10	74.0
NODE_4035_length_5379_cov_3.461538_1	NODE_4035_length_5379_cov_3.461538_1 # 3 # 491 # 1 # ID=4035_1;partial=10;start_type=Edge;rbs_motif=None;rbs_spacer=None;gc_cont=0.399	Synechococcus sp. PCC 7502	Cyanobacteria	WP_015169255.1 methyltransferase domain-containing protein [Synechococcus sp. PCC 7502]	38.9	113	65	2	2.0x10^-11	68.1
NODE_4035_length_5379_cov_3.461538_3	NODE_4035_length_5379_cov_3.461538_3 # 1406 # 1912 # -1 # ID=4035_3;partial=00;start_type=ATG;rbs_motif=None;rbs_spacer=None;gc_cont=0.385	Chroococcidiopsis thermalis PCC 7203	Cyanobacteria	AFY87032.1 GCN5-related N-acetyltransferase [Chroococcidiopsis thermalis PCC 7203]	57.0	151	65	0	6.3x10^-45	89.3
NODE_4035_length_5379_cov_3.461538_7	NODE_4035_length_5379_cov_3.461538_7 # 4977 # 5378 # -1 # ID=4035_7;partial=01;start_type=Edge;rbs_motif=None;rbs_spacer=None;gc_cont=0.386	Microcoleus sp. PCC 7113	Cyanobacteria	WP_015183927.1 adenylosuccinate synthase [Microcoleus sp. PCC 7113]	44.2	129	72	0	5.3x10^-31	96.3
NODE_4043_length_5375_cov_2.442073_4	NODE_4043_length_5375_cov_2.442073_4 # 4455 # 5375 # 1 # ID=4043_4;partial=01;start_type=ATG;rbs_motif=None;rbs_spacer=None;gc_cont=0.650	Gloeocapsa sp. PCC 7428	Cyanobacteria	WP_015188537.1 DUF2254 domain-containing protein [Gloeocapsa sp. PCC 7428]	38.5	260	158	1	3.2x10^-39	84.0
NODE_4059_length_5365_cov_2.489118_2	NODE_4059_length_5365_cov_2.489118_2 # 1699 # 2373 # -1 # ID=4059_2;partial=00;start_type=GTG;rbs_motif=GGA/GAG/AGG;rbs_spacer=5-10bp;gc_cont=0.716	Pleurocapsa sp. PCC 7327	Cyanobacteria	AFY77811.1 6-phosphogluconolactonase [Pleurocapsa sp. PCC 7327]	41.6	209	96	8	1.3x10^-29	84.9
NODE_4088_length_5338_cov_2.275571_4	NODE_4088_length_5338_cov_2.275571_4 # 3003 # 3983 # -1 # ID=4088_4;partial=00;start_type=ATG;rbs_motif=AGGAG;rbs_spacer=5-10bp;gc_cont=0.565	Microcoleus sp. PCC 7113	Cyanobacteria	WP_015180254.1 aldo/keto reductase [Microcoleus sp. PCC 7113]	67.4	325	106	0	1.7x10^-123	99.4
NODE_4106_length_5322_cov_2.063330_3	NODE_4106_length_5322_cov_2.063330_3 # 2156 # 3595 # 1 # ID=4106_3;partial=00;start_type=GTG;rbs_motif=None;rbs_spacer=None;gc_cont=0.328	Cyanobacterium stanieri PCC 7202	Cyanobacteria	AFZ46496.1 pyruvate kinase [Cyanobacterium stanieri PCC 7202]	39.4	472	275	6	3.9x10^-84	96.3
NODE_4131_length_5307_cov_3.155598_3	NODE_4131_length_5307_cov_3.155598_3 # 1824 # 3266 # 1 # ID=4131_3;partial=00;start_type=ATG;rbs_motif=None;rbs_spacer=None;gc_cont=0.389	Calothrix sp. PCC 7507	Cyanobacteria	WP_015131433.1 pyruvate kinase [Calothrix sp. PCC 7507]	41.5	470	266	5	7.2x10^-86	95.8
NODE_4190_length_5264_cov_3.654857_5	NODE_4190_length_5264_cov_3.654857_5 # 3849 # 5264 # -1 # ID=4190_5;partial=01;start_type=Edge;rbs_motif=None;rbs_spacer=None;gc_cont=0.407	Cyanobium gracile;Cyanobium gracile PCC 6307	Cyanobacteria	WP_015109488.1 magnesium-translocating P-type ATPase [Cyanobium gracile]	52.4	475	213	2	2.7x10^-130	97.9
NODE_4201_length_5257_cov_3.438986_7	NODE_4201_length_5257_cov_3.438986_7 # 4813 # 5256 # -1 # ID=4201_7;partial=01;start_type=Edge;rbs_motif=None;rbs_spacer=None;gc_cont=0.667	Pseudanabaena sp. PCC 7367	Cyanobacteria	WP_015164995.1 LD-carboxypeptidase [Pseudanabaena sp. PCC 7367]	50.3	143	67	1	4.5x10^-31	93.9
NODE_4260_length_5216_cov_2.817646_4	NODE_4260_length_5216_cov_2.817646_4 # 4210 # 5214 # 1 # ID=4260_4;partial=01;start_type=ATG;rbs_motif=None;rbs_spacer=None;gc_cont=0.389	Microcoleus vaginatus;Microcoleus vaginatus FGP-2	Cyanobacteria	WP_006636036.1 group II intron reverse transcriptase/maturase [Microcoleus vaginatus]	54.7	327	142	4	5.9x10^-95	96.7
NODE_4270_length_5211_cov_5.433517_3	NODE_4270_length_5211_cov_5.433517_3 # 3138 # 4319 # -1 # ID=4270_3;partial=00;start_type=ATG;rbs_motif=GGxGG;rbs_spacer=3-4bp;gc_cont=0.532	Halothece sp. PCC 7418	Cyanobacteria	WP_015227014.1 restriction modification system DNA specificity domain-containing protein [Halothece sp. PCC 7418]	48.8	412	182	6	8.4x10^-93	99.5
NODE_4282_length_5206_cov_4.812562_2	NODE_4282_length_5206_cov_4.812562_2 # 396 # 866 # -1 # ID=4282_2;partial=00;start_type=GTG;rbs_motif=None;rbs_spacer=None;gc_cont=0.359	Cylindrospermum stagnale PCC 7417;Cylindrospermum stagnale	Cyanobacteria	WP_015209806.1 hypothetical protein [Cylindrospermum stagnale]	49.0	98	50	0	1.8x10^-17	62.4
NODE_4291_length_5198_cov_3.362848_3	NODE_4291_length_5198_cov_3.362848_3 # 1262 # 2278 # -1 # ID=4291_3;partial=00;start_type=ATG;rbs_motif=GGAG/GAGG;rbs_spacer=5-10bp;gc_cont=0.687	Cylindrospermum stagnale PCC 7417;Cylindrospermum stagnale	Cyanobacteria	WP_015210343.1 SGNH/GDSL hydrolase family protein [Cylindrospermum stagnale]	39.7	317	153	10	3.2x10^-40	91.4
NODE_4358_length_5150_cov_3.220585_3	NODE_4358_length_5150_cov_3.220585_3 # 1476 # 2198 # 1 # ID=4358_3;partial=00;start_type=GTG;rbs_motif=None;rbs_spacer=None;gc_cont=0.539	Gloeothece verrucosa PCC 7822;Gloeothece verrucosa	Cyanobacteria	WP_013335094.1 alpha/beta hydrolase [Gloeothece verrucosa]	36.4	107	64	2	3.9x10^-08	42.7
NODE_4429_length_5100_cov_4.802735_2	NODE_4429_length_5100_cov_4.802735_2 # 460 # 951 # -1 # ID=4429_2;partial=00;start_type=ATG;rbs_motif=None;rbs_spacer=None;gc_cont=0.370	Cyanobacteria;Chroococcidiopsis thermalis PCC 7203;Cyanosarcina cf. burmensis CCALA 770	Cyanobacteria	WP_015156869.1 MULTISPECIES: GNAT family N-acetyltransferase [Cyanobacteria]	50.0	162	81	0	5.9x10^-40	98.8
NODE_4429_length_5100_cov_4.802735_4	NODE_4429_length_5100_cov_4.802735_4 # 2134 # 3120 # -1 # ID=4429_4;partial=00;start_type=ATG;rbs_motif=TAA;rbs_spacer=12bp;gc_cont=0.460	Pleurocapsa minor;Pleurocapsa sp. PCC 7327	Cyanobacteria	WP_015145806.1 zinc-dependent alcohol dehydrogenase family protein [Pleurocapsa minor]	60.6	327	129	0	1.7x10^-118	99.4
NODE_4458_length_5082_cov_3.181837_2	NODE_4458_length_5082_cov_3.181837_2 # 546 # 2075 # 1 # ID=4458_2;partial=00;start_type=GTG;rbs_motif=GGxGG;rbs_spacer=5-10bp;gc_cont=0.676	Stanieria cyanosphaera;Stanieria cyanosphaera PCC 7437	Cyanobacteria	WP_015194523.1 NADH-quinone oxidoreductase subunit M [Stanieria cyanosphaera]	30.1	405	271	7	2.0x10^-30	78.8
NODE_4492_length_5060_cov_9.130752_3	NODE_4492_length_5060_cov_9.130752_3 # 2093 # 2755 # -1 # ID=4492_3;partial=00;start_type=ATG;rbs_motif=GGA/GAG/AGG;rbs_spacer=11-12bp;gc_cont=0.736	Oscillatoria acuminata PCC 6304;Oscillatoria acuminata	Cyanobacteria	WP_015150885.1 DUF2064 domain-containing protein [Oscillatoria acuminata]	36.7	199	116	4	1.4x10^-20	87.3
NODE_4505_length_5053_cov_3.075315_2	NODE_4505_length_5053_cov_3.075315_2 # 267 # 734 # -1 # ID=4505_2;partial=00;start_type=GTG;rbs_motif=None;rbs_spacer=None;gc_cont=0.635	Microcystis;Microcystis viridis NIES-102;Microcystis aeruginosa NIES-843	Cyanobacteria	WP_012266956.1 MULTISPECIES: DUF86 domain-containing protein [Microcystis]	37.3	102	61	1	5.5x10^-11	63.5
NODE_4515_length_5047_cov_4.743089_6	NODE_4515_length_5047_cov_4.743089_6 # 2167 # 2754 # 1 # ID=4515_6;partial=00;start_type=GTG;rbs_motif=GGA/GAG/AGG;rbs_spacer=5-10bp;gc_cont=0.762	Microcoleus sp. PCC 7113	Cyanobacteria	WP_015184251.1 threonylcarbamoyl-AMP synthase [Microcoleus sp. PCC 7113]	34.0	200	119	6	3.3x10^-21	98.5
NODE_4565_length_5007_cov_8.980738_6	NODE_4565_length_5007_cov_8.980738_6 # 3193 # 4011 # -1 # ID=4565_6;partial=00;start_type=GTG;rbs_motif=GGA/GAG/AGG;rbs_spacer=5-10bp;gc_cont=0.670	Acaryochloris marina MBIC11017	Cyanobacteria	ABW31785.1 alpha/beta hydrolase (plasmid) [Acaryochloris marina MBIC11017]	46.6	191	98	3	1.9x10^-35	69.2
NODE_4572_length_5001_cov_3.551498_3	NODE_4572_length_5001_cov_3.551498_3 # 4353 # 4592 # 1 # ID=4572_3;partial=00;start_type=ATG;rbs_motif=None;rbs_spacer=None;gc_cont=0.458	Dactylococcopsis salina PCC 8305	Cyanobacteria	AFZ50609.1 hypothetical protein Dacsa_1960 [Dactylococcopsis salina PCC 8305]	63.2	76	28	0	1.5x10^-20	95.0
NODE_4623_length_4961_cov_4.409392_2	NODE_4623_length_4961_cov_4.409392_2 # 689 # 1189 # -1 # ID=4623_2;partial=00;start_type=ATG;rbs_motif=None;rbs_spacer=None;gc_cont=0.643	Rivularia sp. PCC 7116	Cyanobacteria	WP_015121337.1 DUF664 domain-containing protein [Rivularia sp. PCC 7116]	42.4	165	95	0	7.6x10^-35	98.8
NODE_4663_length_4936_cov_3.139114_3	NODE_4663_length_4936_cov_3.139114_3 # 3068 # 3349 # -1 # ID=4663_3;partial=00;start_type=ATG;rbs_motif=AAAAAA;rbs_spacer=8bp;gc_cont=0.337	Oscillatoria nigro-viridis PCC 7112	Cyanobacteria	AFZ09486.1 ribosomal protein S19 [Oscillatoria nigro-viridis PCC 7112]	67.7	93	30	0	6.4x10^-31	98.9
NODE_4677_length_4925_cov_3.015215_2	NODE_4677_length_4925_cov_3.015215_2 # 1012 # 3093 # -1 # ID=4677_2;partial=00;start_type=ATG;rbs_motif=None;rbs_spacer=None;gc_cont=0.391	Acaryochloris sp. CCMEE 5410	Cyanobacteria	WP_010474483.1 N-acetylmuramic acid 6-phosphate etherase [Acaryochloris sp. CCMEE 5410]	35.6	222	124	7	6.2x10^-22	31.7
NODE_4721_length_4901_cov_111.717218_3	NODE_4721_length_4901_cov_111.717218_3 # 4307 # 4789 # 1 # ID=4721_3;partial=00;start_type=GTG;rbs_motif=GGAGG;rbs_spacer=5-10bp;gc_cont=0.694	Synechococcus sp. PCC 6312	Cyanobacteria	WP_015126202.1 peptide-methionine (R)-S-oxide reductase MsrB [Synechococcus sp. PCC 6312]	68.0	125	40	0	5.2x10^-49	77.6
NODE_4738_length_4889_cov_2.965351_7	NODE_4738_length_4889_cov_2.965351_7 # 3904 # 4887 # -1 # ID=4738_7;partial=01;start_type=Edge;rbs_motif=None;rbs_spacer=None;gc_cont=0.654	Cyanobacteria;Chroococcidiopsis thermalis PCC 7203;Chroococcidiopsis cubana SAG 39.79;Chroococcidiopsis cubana CCALA 043;Cyanosarcina cf. burmensis CCALA 770	Cyanobacteria	WP_015155376.1 MULTISPECIES: NTP transferase domain-containing protein [Cyanobacteria]	29.5	325	223	3	5.3x10^-40	98.2
NODE_4764_length_4875_cov_2.236521_2	NODE_4764_length_4875_cov_2.236521_2 # 97 # 1611 # 1 # ID=4764_2;partial=00;start_type=ATG;rbs_motif=GGAG/GAGG;rbs_spacer=5-10bp;gc_cont=0.575	Oscillatoriales cyanobacterium JSC-12	Cyanobacteria	WP_009557038.1 L-aspartate oxidase [Oscillatoriales cyanobacterium JSC-12]	37.7	549	272	12	4.7x10^-80	95.8
NODE_4775_length_4869_cov_2.886757_4	NODE_4775_length_4869_cov_2.886757_4 # 876 # 1289 # -1 # ID=4775_4;partial=00;start_type=ATG;rbs_motif=GGAG/GAGG;rbs_spacer=5-10bp;gc_cont=0.432	Cyanobacteria;Chroococcidiopsis thermalis PCC 7203;Chroococcidiopsis cubana SAG 39.79;Chroococcidiopsis sp. CCALA 051;Scytonema millei VB511283;cyanobacterium TDX16;Chroococcidiopsis cubana CCALA 043;Cyanosarcina cf. burmensis CCALA 770	Cyanobacteria	WP_015152295.1 MULTISPECIES: 50S ribosomal protein L16 [Cyanobacteria]	71.3	136	39	0	7.6x10^-49	98.6
NODE_4823_length_4844_cov_3.139283_3	NODE_4823_length_4844_cov_3.139283_3 # 1294 # 3084 # -1 # ID=4823_3;partial=00;start_type=ATG;rbs_motif=None;rbs_spacer=None;gc_cont=0.592	Limnospira indica;Limnospira indica PCC 8005	Cyanobacteria	WP_008049544.1 aminodeoxychorismate synthase component I [Limnospira indica]	46.1	568	288	9	2.0x10^-133	93.0
NODE_4935_length_4766_cov_9.505281_1	NODE_4935_length_4766_cov_9.505281_1 # 104 # 517 # -1 # ID=4935_1;partial=00;start_type=TTG;rbs_motif=None;rbs_spacer=None;gc_cont=0.635	Microcystis;Microcystis viridis NIES-102;Microcystis aeruginosa NIES-87;Microcystis aeruginosa NIES-843;Microcystis aeruginosa NIES-1211;Microcystis aeruginosa PCC 9701;Microcystis sp. T1-4;Microcystis aeruginosa NIES-2519;Microcystis aeruginosa NIES-2522;Microcystis aeruginosa NIES-4264;Microcystis aeruginosa 11-30S32;Microcystis sp. M_QC_C_20170808_M2Col;Microcystis sp. M_QC_C_20170808_M9Col;Mi…	Cyanobacteria	WP_002801652.1 MULTISPECIES: PIN domain-containing protein [Microcystis]	52.6	135	64	0	1.5x10^-28	97.8
NODE_4961_length_4752_cov_3.877189_3	NODE_4961_length_4752_cov_3.877189_3 # 1076 # 1768 # 1 # ID=4961_3;partial=00;start_type=ATG;rbs_motif=GGAG/GAGG;rbs_spacer=5-10bp;gc_cont=0.696	Calothrix sp. PCC 7507	Cyanobacteria	WP_015130169.1 SDR family NAD(P)-dependent oxidoreductase [Calothrix sp. PCC 7507]	64.6	226	80	0	2.9x10^-69	97.8
NODE_4966_length_4748_cov_3.521532_3	NODE_4966_length_4748_cov_3.521532_3 # 1378 # 2565 # -1 # ID=4966_3;partial=00;start_type=ATG;rbs_motif=GGAGG;rbs_spacer=5-10bp;gc_cont=0.644	Chroococcidiopsis thermalis;Chroococcidiopsis thermalis PCC 7203	Cyanobacteria	WP_015154933.1 pyridoxal phosphate-dependent aminotransferase [Chroococcidiopsis thermalis]	54.5	382	172	1	5.1x10^-114	96.5
NODE_4968_length_4747_cov_3.165368_4	NODE_4968_length_4747_cov_3.165368_4 # 4194 # 4745 # -1 # ID=4968_4;partial=01;start_type=Edge;rbs_motif=None;rbs_spacer=None;gc_cont=0.379	Nostoc sp. PCC 7107	Cyanobacteria	WP_015113924.1 SDR family oxidoreductase [Nostoc sp. PCC 7107]	43.5	168	95	0	5.6x10^-31	91.3
NODE_4980_length_4738_cov_3.597051_5	NODE_4980_length_4738_cov_3.597051_5 # 2982 # 3614 # 1 # ID=4980_5;partial=00;start_type=TTG;rbs_motif=None;rbs_spacer=None;gc_cont=0.645	[Oscillatoria] sp. PCC 6506	Cyanobacteria	WP_007354600.1 IS1634 family transposase [[Oscillatoria] sp. PCC 6506]	30.5	131	85	3	4.6x10^-05	60.7
NODE_4983_length_4737_cov_2.939479_2	NODE_4983_length_4737_cov_2.939479_2 # 691 # 1083 # -1 # ID=4983_2;partial=00;start_type=ATG;rbs_motif=TAA;rbs_spacer=3bp;gc_cont=0.364	Pleurocapsa minor;Pleurocapsa sp. PCC 7327	Cyanobacteria	WP_015143293.1 response regulator [Pleurocapsa minor]	35.5	124	73	2	2.4x10^-07	94.7
NODE_4992_length_4732_cov_4.165907_5	NODE_4992_length_4732_cov_4.165907_5 # 3293 # 3712 # -1 # ID=4992_5;partial=00;start_type=ATG;rbs_motif=None;rbs_spacer=None;gc_cont=0.657	Cylindrospermum stagnale PCC 7417;Cylindrospermum stagnale	Cyanobacteria	WP_015210418.1 type II toxin-antitoxin system VapC family toxin [Cylindrospermum stagnale]	51.4	138	67	0	9.8x10^-36	98.6
NODE_5014_length_4716_cov_3.483548_5	NODE_5014_length_4716_cov_3.483548_5 # 4477 # 4716 # 1 # ID=5014_5;partial=01;start_type=ATG;rbs_motif=AGGA;rbs_spacer=5-10bp;gc_cont=0.679	Calothrix sp. PCC 7507	Cyanobacteria	WP_015130355.1 hopanoid biosynthesis associated radical SAM protein HpnJ [Calothrix sp. PCC 7507]	76.3	80	19	0	9.3x10^-31	100.0
NODE_5032_length_4705_cov_6.359764_6	NODE_5032_length_4705_cov_6.359764_6 # 4234 # 4704 # -1 # ID=5032_6;partial=01;start_type=Edge;rbs_motif=None;rbs_spacer=None;gc_cont=0.675	Gloeothece verrucosa PCC 7822;Gloeothece verrucosa	Cyanobacteria	WP_013334785.1 IS4 family transposase [Gloeothece verrucosa]	49.3	71	36	0	1.4x10^-11	45.2
NODE_5124_length_4659_cov_2.526699_2	NODE_5124_length_4659_cov_2.526699_2 # 311 # 934 # 1 # ID=5124_2;partial=00;start_type=ATG;rbs_motif=None;rbs_spacer=None;gc_cont=0.617	Microcystis viridis NIES-102;Microcystis aeruginosa NIES-843	Cyanobacteria	BAG01204.1 transposase [Microcystis aeruginosa NIES-843]	56.5	207	90	0	2.5x10^-67	99.5
NODE_5124_length_4659_cov_2.526699_6	NODE_5124_length_4659_cov_2.526699_6 # 3745 # 4470 # 1 # ID=5124_6;partial=00;start_type=ATG;rbs_motif=GGAG/GAGG;rbs_spacer=5-10bp;gc_cont=0.573	Pleurocapsa minor;Pleurocapsa sp. PCC 7327	Cyanobacteria	WP_015143752.1 sulfotransferase family protein [Pleurocapsa minor]	26.1	211	106	8	5.9x10^-04	72.7
NODE_5128_length_4657_cov_2.737969_1	NODE_5128_length_4657_cov_2.737969_1 # 3 # 1100 # -1 # ID=5128_1;partial=10;start_type=TTG;rbs_motif=AGGAG;rbs_spacer=5-10bp;gc_cont=0.561	Oscillatoria acuminata PCC 6304;Oscillatoria acuminata	Cyanobacteria	WP_015146576.1 SagB/ThcOx family dehydrogenase [Oscillatoria acuminata]	35.8	369	208	9	5.9x10^-56	98.4
NODE_5138_length_4652_cov_3.045746_1	NODE_5138_length_4652_cov_3.045746_1 # 2 # 568 # -1 # ID=5138_1;partial=10;start_type=GTG;rbs_motif=None;rbs_spacer=None;gc_cont=0.586	Chroococcidiopsis thermalis;Chroococcidiopsis thermalis PCC 7203	Cyanobacteria	WP_015152151.1 alpha-hydroxy-acid oxidizing protein [Chroococcidiopsis thermalis]	26.1	176	100	1	1.1x10^-10	93.1
NODE_5153_length_4648_cov_3.251493_2	NODE_5153_length_4648_cov_3.251493_2 # 1643 # 2083 # -1 # ID=5153_2;partial=00;start_type=GTG;rbs_motif=None;rbs_spacer=None;gc_cont=0.526	Synechococcus sp. PCC 6312	Cyanobacteria	WP_015124256.1 GNAT family N-acetyltransferase [Synechococcus sp. PCC 6312]	41.0	78	43	3	6.1x10^-04	51.7
NODE_5203_length_4626_cov_2.087575_1	NODE_5203_length_4626_cov_2.087575_1 # 3 # 1280 # -1 # ID=5203_1;partial=10;start_type=GTG;rbs_motif=None;rbs_spacer=None;gc_cont=0.739	Leptolyngbya sp. PCC 7376	Cyanobacteria	WP_015132971.1 glycerol kinase GlpK [Leptolyngbya sp. PCC 7376]	37.3	442	258	7	3.3x10^-66	99.3
NODE_5258_length_4593_cov_4.392297_1	NODE_5258_length_4593_cov_4.392297_1 # 1 # 978 # 1 # ID=5258_1;partial=10;start_type=Edge;rbs_motif=None;rbs_spacer=None;gc_cont=0.680	Chamaesiphon minutus PCC 6605;Chamaesiphon minutus	Cyanobacteria	WP_015159195.1 MFS transporter [Chamaesiphon minutus]	53.3	317	142	3	5.7x10^-87	96.0
NODE_5258_length_4593_cov_4.392297_6	NODE_5258_length_4593_cov_4.392297_6 # 4398 # 4592 # -1 # ID=5258_6;partial=01;start_type=Edge;rbs_motif=None;rbs_spacer=None;gc_cont=0.656	Microcystis aeruginosa PCC 7806;Microcystis aeruginosa PCC 9807;Microcystis aeruginosa DIANCHI905;Microcystis aeruginosa PCC 7806SL	Cyanobacteria	CAO88003.1 unnamed protein product [Microcystis aeruginosa PCC 7806]	58.7	63	26	0	1.5x10^-15	96.9
NODE_5316_length_4560_cov_15.377848_1	NODE_5316_length_4560_cov_15.377848_1 # 3 # 548 # 1 # ID=5316_1;partial=10;start_type=Edge;rbs_motif=None;rbs_spacer=None;gc_cont=0.667	Microcoleus sp. PCC 7113	Cyanobacteria	WP_015184921.1 tRNA 2-thiocytidine(32) synthetase TtcA [Microcoleus sp. PCC 7113]	66.9	169	56	0	2.4x10^-66	92.9
NODE_5316_length_4560_cov_15.377848_2	NODE_5316_length_4560_cov_15.377848_2 # 567 # 2024 # 1 # ID=5316_2;partial=00;start_type=ATG;rbs_motif=GGA/GAG/AGG;rbs_spacer=11-12bp;gc_cont=0.707	Microcoleus sp. PCC 7113	Cyanobacteria	WP_015184525.1 ADP-ribosylglycohydrolase family protein [Microcoleus sp. PCC 7113]	42.7	302	146	3	3.3x10^-54	56.6
NODE_5343_length_4550_cov_2.579245_6	NODE_5343_length_4550_cov_2.579245_6 # 4348 # 4548 # 1 # ID=5343_6;partial=01;start_type=TTG;rbs_motif=None;rbs_spacer=None;gc_cont=0.706	uncultured marine type-A Synechococcus 5B2	Cyanobacteria	ABB92230.1 Ham1-like protein [uncultured marine type-A Synechococcus 5B2]	54.2	59	25	1	2.5x10^-05	88.1
NODE_5409_length_4523_cov_4.740446_2	NODE_5409_length_4523_cov_4.740446_2 # 1051 # 1812 # 1 # ID=5409_2;partial=00;start_type=ATG;rbs_motif=None;rbs_spacer=None;gc_cont=0.335	Microcystis aeruginosa;Microcystis aeruginosa NIES-843	Cyanobacteria	WP_012264744.1 hypothetical protein [Microcystis aeruginosa]	56.1	239	96	2	1.0x10^-70	90.6
NODE_5418_length_4519_cov_3.417577_3	NODE_5418_length_4519_cov_3.417577_3 # 1037 # 1375 # 1 # ID=5418_3;partial=00;start_type=GTG;rbs_motif=None;rbs_spacer=None;gc_cont=0.413	Nostoc sp. PCC 7107	Cyanobacteria	WP_015112260.1 type II toxin-antitoxin system PemK/MazF family toxin [Nostoc sp. PCC 7107]	58.2	110	46	0	2.4x10^-32	97.3
NODE_5418_length_4519_cov_3.417577_4	NODE_5418_length_4519_cov_3.417577_4 # 1512 # 1781 # -1 # ID=5418_4;partial=00;start_type=ATG;rbs_motif=TAAA;rbs_spacer=13bp;gc_cont=0.370	Calothrix parietina;Calothrix sp. PCC 6303	Cyanobacteria	WP_015198851.1 type II toxin-antitoxin system RelE/ParE family toxin [Calothrix parietina]	42.4	85	48	1	7.5x10^-13	94.4
NODE_5462_length_4496_cov_3.351797_4	NODE_5462_length_4496_cov_3.351797_4 # 2362 # 2640 # -1 # ID=5462_4;partial=00;start_type=ATG;rbs_motif=GGA/GAG/AGG;rbs_spacer=5-10bp;gc_cont=0.624	Oscillatoria acuminata PCC 6304;Oscillatoria acuminata	Cyanobacteria	WP_015149645.1 DUF1778 domain-containing protein [Oscillatoria acuminata]	38.6	83	51	0	3.4x10^-08	89.2
NODE_5542_length_4458_cov_8.873470_5	NODE_5542_length_4458_cov_8.873470_5 # 3587 # 4456 # 1 # ID=5542_5;partial=01;start_type=ATG;rbs_motif=GGxGG;rbs_spacer=5-10bp;gc_cont=0.422	Nostoc sp. PCC 7107	Cyanobacteria	WP_015111658.1 cytochrome c oxidase subunit I [Nostoc sp. PCC 7107]	31.9	213	130	4	2.1x10^-16	69.7
NODE_5593_length_4438_cov_3.255625_1	NODE_5593_length_4438_cov_3.255625_1 # 247 # 612 # -1 # ID=5593_1;partial=00;start_type=ATG;rbs_motif=None;rbs_spacer=None;gc_cont=0.612	Halothece sp. PCC 7418	Cyanobacteria	WP_015227193.1 hypothetical protein [Halothece sp. PCC 7418]	47.1	121	64	0	3.5x10^-21	99.2
NODE_5621_length_4423_cov_2.640596_4	NODE_5621_length_4423_cov_2.640596_4 # 3877 # 4422 # -1 # ID=5621_4;partial=01;start_type=Edge;rbs_motif=None;rbs_spacer=None;gc_cont=0.374	Nostoc sp. PCC 7107	Cyanobacteria	AFY41810.1 Exopolysaccharide synthesis ExoD [Nostoc sp. PCC 7107]	33.7	172	110	3	9.5x10^-15	94.0
NODE_5631_length_4419_cov_2.788211_3	NODE_5631_length_4419_cov_2.788211_3 # 2203 # 2406 # 1 # ID=5631_3;partial=00;start_type=ATG;rbs_motif=AGGA/GGAG/GAGG;rbs_spacer=11-12bp;gc_cont=0.618	Cylindrospermum stagnale PCC 7417;Cylindrospermum stagnale	Cyanobacteria	WP_015211385.1 50S ribosomal protein L35 [Cylindrospermum stagnale]	52.3	65	31	0	2.0x10^-10	95.6
NODE_5652_length_4406_cov_2.729610_1	NODE_5652_length_4406_cov_2.729610_1 # 316 # 1455 # -1 # ID=5652_1;partial=00;start_type=ATG;rbs_motif=None;rbs_spacer=None;gc_cont=0.456	Nostocales;Tolypothrix sp. PCC 7601;Fremyella diplosiphon NIES-3275	Cyanobacteria	WP_071989345.1 MULTISPECIES: IS200/IS605 family element transposase accessory protein TnpB [Nostocales]	37.5	384	220	10	1.3x10^-53	99.7
NODE_5770_length_4347_cov_3.237441_3	NODE_5770_length_4347_cov_3.237441_3 # 1193 # 3949 # -1 # ID=5770_3;partial=00;start_type=ATG;rbs_motif=AAAA;rbs_spacer=11bp;gc_cont=0.400	Microcystis aeruginosa NIES-843	Cyanobacteria	BAG03998.1 unknown protein [Microcystis aeruginosa NIES-843]	39.5	86	48	2	1.8x10^-05	8.9
NODE_5915_length_4284_cov_4.138802_3	NODE_5915_length_4284_cov_4.138802_3 # 1501 # 1932 # 1 # ID=5915_3;partial=00;start_type=GTG;rbs_motif=GGG;rbs_spacer=9bp;gc_cont=0.653	Cyanobacterium aponinum;Cyanobacterium aponinum PCC 10605;Cyanobacterium aponinum IPPAS B-1201;Cyanobacteria bacterium J149	Cyanobacteria	WP_015219155.1 divergent PAP2 family protein [Cyanobacterium aponinum]	46.3	136	73	0	2.7x10^-28	94.4
NODE_5939_length_4275_cov_2.895130_2	NODE_5939_length_4275_cov_2.895130_2 # 108 # 506 # 1 # ID=5939_2;partial=00;start_type=GTG;rbs_motif=GGA/GAG/AGG;rbs_spacer=5-10bp;gc_cont=0.634	Calothrix sp. PCC 7507	Cyanobacteria	WP_015127164.1 type II toxin-antitoxin system death-on-curing family toxin [Calothrix sp. PCC 7507]	41.7	127	72	2	1.5x10^-17	95.5
NODE_5940_length_4274_cov_3.544249_1	NODE_5940_length_4274_cov_3.544249_1 # 3 # 959 # -1 # ID=5940_1;partial=10;start_type=ATG;rbs_motif=GGA/GAG/AGG;rbs_spacer=3-4bp;gc_cont=0.687	Cyanobium gracile;Cyanobium gracile PCC 6307	Cyanobacteria	WP_015108446.1 bifunctional aminoglycoside phosphotransferase/ATP-binding protein [Cyanobium gracile]	42.2	301	168	2	3.2x10^-50	94.4
NODE_5985_length_4257_cov_5.716949_2	NODE_5985_length_4257_cov_5.716949_2 # 456 # 1325 # -1 # ID=5985_2;partial=00;start_type=ATG;rbs_motif=None;rbs_spacer=None;gc_cont=0.636	Chamaesiphon minutus PCC 6605	Cyanobacteria	AFY97166.1 transposase, TnpA family (plasmid) [Chamaesiphon minutus PCC 6605]	30.4	257	171	3	5.9x10^-27	86.9
NODE_6003_length_4252_cov_4.082182_7	NODE_6003_length_4252_cov_4.082182_7 # 3892 # 4251 # 1 # ID=6003_7;partial=01;start_type=ATG;rbs_motif=TAA;rbs_spacer=9bp;gc_cont=0.353	Rivularia sp. PCC 7116	Cyanobacteria	WP_015116933.1 hypothetical protein [Rivularia sp. PCC 7116]	56.9	109	47	0	1.0x10^-25	90.8
NODE_6085_length_4217_cov_3.021516_1	NODE_6085_length_4217_cov_3.021516_1 # 1 # 528 # 1 # ID=6085_1;partial=10;start_type=Edge;rbs_motif=None;rbs_spacer=None;gc_cont=0.695	Chamaesiphon minutus PCC 6605;Chamaesiphon minutus	Cyanobacteria	WP_015160072.1 thiamine phosphate synthase [Chamaesiphon minutus]	47.7	88	46	0	5.0x10^-13	50.0
NODE_6085_length_4217_cov_3.021516_7	NODE_6085_length_4217_cov_3.021516_7 # 3984 # 4217 # 1 # ID=6085_7;partial=01;start_type=TTG;rbs_motif=GGAGT;rbs_spacer=10bp;gc_cont=0.684	Pseudanabaena sp. PCC 7367	Cyanobacteria	WP_015163662.1 tRNA (adenosine(37)-N6)-threonylcarbamoyltransferase complex transferase subunit TsaD [Pseudanabaena sp. PCC 7367]	60.8	74	28	1	3.8x10^-13	94.9
NODE_6220_length_4153_cov_3.418281_1	NODE_6220_length_4153_cov_3.418281_1 # 46 # 495 # 1 # ID=6220_1;partial=00;start_type=ATG;rbs_motif=AGGA;rbs_spacer=5-10bp;gc_cont=0.404	Calothrix sp. PCC 6303	Cyanobacteria	AFZ00286.1 transcriptional regulator, MarR family [Calothrix sp. PCC 6303]	48.9	139	71	0	7.3x10^-29	92.7
NODE_6287_length_4127_cov_3.023250_5	NODE_6287_length_4127_cov_3.023250_5 # 3777 # 4127 # -1 # ID=6287_5;partial=01;start_type=Edge;rbs_motif=None;rbs_spacer=None;gc_cont=0.322	Dactylococcopsis salina PCC 8305;Dactylococcopsis salina	Cyanobacteria	WP_015229590.1 DNA/RNA helicase [Dactylococcopsis salina]	38.1	113	68	2	2.7x10^-15	94.9
NODE_6310_length_4119_cov_3.000752_3	NODE_6310_length_4119_cov_3.000752_3 # 1685 # 2761 # 1 # ID=6310_3;partial=00;start_type=GTG;rbs_motif=GGA/GAG/AGG;rbs_spacer=5-10bp;gc_cont=0.577	Acaryochloris marina;Acaryochloris marina MBIC11017	Cyanobacteria	WP_012166271.1 cation:proton antiporter [Acaryochloris marina]	27.6	330	214	6	1.3x10^-07	85.2
NODE_6340_length_4103_cov_19.418260_2	NODE_6340_length_4103_cov_19.418260_2 # 262 # 582 # -1 # ID=6340_2;partial=00;start_type=ATG;rbs_motif=GGA/GAG/AGG;rbs_spacer=5-10bp;gc_cont=0.358	Calothrix sp. PCC 6303	Cyanobacteria	AFZ03259.1 transcriptional modulator of MazE/toxin, MazF [Calothrix sp. PCC 6303]	51.4	105	51	0	2.3x10^-24	98.1
NODE_6366_length_4094_cov_2.724729_2	NODE_6366_length_4094_cov_2.724729_2 # 186 # 1232 # 1 # ID=6366_2;partial=00;start_type=ATG;rbs_motif=TAAAAA;rbs_spacer=13bp;gc_cont=0.416	Cyanobacterium aponinum;Cyanobacterium aponinum PCC 10605	Cyanobacteria	WP_015217912.1 aspartate-semialdehyde dehydrogenase [Cyanobacterium aponinum]	53.0	328	154	0	3.5x10^-98	94.0
NODE_6374_length_4090_cov_2.695433_6	NODE_6374_length_4090_cov_2.695433_6 # 2512 # 3594 # 1 # ID=6374_6;partial=00;start_type=ATG;rbs_motif=None;rbs_spacer=None;gc_cont=0.327	Pseudanabaena sp. PCC 7367	Cyanobacteria	WP_015166270.1 glycosyltransferase family 4 protein [Pseudanabaena sp. PCC 7367]	28.7	178	121	4	2.2x10^-10	48.2
NODE_6380_length_4088_cov_3.505428_4	NODE_6380_length_4088_cov_3.505428_4 # 2178 # 3374 # -1 # ID=6380_4;partial=00;start_type=TTG;rbs_motif=GGAGG;rbs_spacer=5-10bp;gc_cont=0.378	Microcystis aeruginosa;Microcystis aeruginosa PCC 7806;Microcystis aeruginosa DIANCHI905;Microcystis aeruginosa PCC 7806SL;Microcystis aeruginosa Ma_AC_P_19900807_S300	Cyanobacteria	WP_002744534.1 hypothetical protein [Microcystis aeruginosa]	24.6	382	276	9	3.7x10^-19	93.7
NODE_6428_length_4073_cov_2.681956_1	NODE_6428_length_4073_cov_2.681956_1 # 1 # 282 # 1 # ID=6428_1;partial=10;start_type=Edge;rbs_motif=None;rbs_spacer=None;gc_cont=0.752	Chamaesiphon minutus PCC 6605;Chamaesiphon minutus	Cyanobacteria	WP_015158255.1 amylo-alpha-1,6-glucosidase [Chamaesiphon minutus]	43.4	53	30	0	1.6x10^-05	56.4
NODE_6455_length_4063_cov_3.401169_1	NODE_6455_length_4063_cov_3.401169_1 # 1 # 603 # 1 # ID=6455_1;partial=10;start_type=Edge;rbs_motif=None;rbs_spacer=None;gc_cont=0.652	Leptolyngbya sp. PCC 7375	Cyanobacteria	WP_006512601.1 hypothetical protein [Leptolyngbya sp. PCC 7375]	70.4	152	45	0	6.3x10^-60	75.6
NODE_6455_length_4063_cov_3.401169_2	NODE_6455_length_4063_cov_3.401169_2 # 607 # 4062 # 1 # ID=6455_2;partial=01;start_type=ATG;rbs_motif=GGAG/GAGG;rbs_spacer=5-10bp;gc_cont=0.648	Leptolyngbya sp. PCC 7375	Cyanobacteria	WP_006512600.1 DEAD/DEAH box helicase [Leptolyngbya sp. PCC 7375]	63.6	1153	406	4	0.0x10^+00	100.0
NODE_6466_length_4059_cov_3.387080_6	NODE_6466_length_4059_cov_3.387080_6 # 2112 # 2546 # 1 # ID=6466_6;partial=00;start_type=GTG;rbs_motif=None;rbs_spacer=None;gc_cont=0.655	Acaryochloris marina;Acaryochloris marina MBIC11017	Cyanobacteria	WP_012161076.1 orotate phosphoribosyltransferase [Acaryochloris marina]	59.4	96	39	0	2.7x10^-28	66.2
NODE_6522_length_4031_cov_7.058402_1	NODE_6522_length_4031_cov_7.058402_1 # 2 # 454 # -1 # ID=6522_1;partial=10;start_type=ATG;rbs_motif=GGA/GAG/AGG;rbs_spacer=5-10bp;gc_cont=0.442	Cyanobacterium stanieri PCC 7202	Cyanobacteria	AFZ48232.1 hydrogenobyrinic acid a,c-diamide synthase (glutamine-hydrolysing) [Cyanobacterium stanieri PCC 7202]	37.3	150	81	4	1.6x10^-15	90.7
NODE_6539_length_4025_cov_9.284248_5	NODE_6539_length_4025_cov_9.284248_5 # 3339 # 4025 # 1 # ID=6539_5;partial=01;start_type=ATG;rbs_motif=GGA/GAG/AGG;rbs_spacer=11-12bp;gc_cont=0.348	Microcystis aeruginosa;Microcystis aeruginosa PCC 7806;Microcystis aeruginosa DIANCHI905;Microcystis aeruginosa Ma_AC_P_19900807_S300	Cyanobacteria	WP_002740465.1 MvdD family ATP-grasp ribosomal peptide maturase [Microcystis aeruginosa]	28.8	215	144	5	7.3x10^-12	90.8
NODE_6636_length_3988_cov_3.071484_2	NODE_6636_length_3988_cov_3.071484_2 # 663 # 1637 # -1 # ID=6636_2;partial=00;start_type=ATG;rbs_motif=TAA;rbs_spacer=8bp;gc_cont=0.401	Nostocales;Tolypothrix sp. PCC 7601;Fremyella diplosiphon NIES-3275	Cyanobacteria	WP_045872495.1 MULTISPECIES: aldo/keto reductase [Nostocales]	69.9	326	96	1	1.1x10^-127	99.7
NODE_6664_length_3979_cov_3.517913_1	NODE_6664_length_3979_cov_3.517913_1 # 147 # 365 # -1 # ID=6664_1;partial=00;start_type=GTG;rbs_motif=AGGAGG;rbs_spacer=3-4bp;gc_cont=0.662	Synechococcus sp. PCC 6312	Cyanobacteria	WP_015123548.1 type II toxin-antitoxin system HicB family antitoxin [Synechococcus sp. PCC 6312]	61.0	59	23	0	1.1x10^-14	80.8
NODE_6664_length_3979_cov_3.517913_2	NODE_6664_length_3979_cov_3.517913_2 # 362 # 670 # -1 # ID=6664_2;partial=00;start_type=GTG;rbs_motif=GGA/GAG/AGG;rbs_spacer=5-10bp;gc_cont=0.641	Calothrix sp. PCC 7507	Cyanobacteria	WP_015130877.1 type II toxin-antitoxin system HicA family toxin [Calothrix sp. PCC 7507]	47.5	80	40	2	1.2x10^-11	76.7
NODE_6745_length_3949_cov_8.873365_5	NODE_6745_length_3949_cov_8.873365_5 # 1695 # 2318 # 1 # ID=6745_5;partial=00;start_type=ATG;rbs_motif=None;rbs_spacer=None;gc_cont=0.702	Crinalium epipsammum;Crinalium epipsammum PCC 9333	Cyanobacteria	WP_015201401.1 plasmid pRiA4b ORF-3 family protein [Crinalium epipsammum]	41.3	213	101	7	1.5x10^-32	95.2
NODE_6777_length_3939_cov_2.561123_2	NODE_6777_length_3939_cov_2.561123_2 # 280 # 1815 # 1 # ID=6777_2;partial=00;start_type=ATG;rbs_motif=None;rbs_spacer=None;gc_cont=0.612	Cyanobium gracile;Cyanobium gracile PCC 6307	Cyanobacteria	WP_015108500.1 hypothetical protein [Cyanobium gracile]	56.5	519	212	3	6.1x10^-168	99.0
NODE_6806_length_3930_cov_12.045227_2	NODE_6806_length_3930_cov_12.045227_2 # 295 # 612 # 1 # ID=6806_2;partial=00;start_type=ATG;rbs_motif=GGAG/GAGG;rbs_spacer=5-10bp;gc_cont=0.333	Leptolyngbya sp. PCC 7375	Cyanobacteria	WP_006518670.1 hypothetical protein [Leptolyngbya sp. PCC 7375]	40.7	54	32	0	3.4x10^-04	50.9
NODE_6904_length_3902_cov_2.206887_3	NODE_6904_length_3902_cov_2.206887_3 # 1414 # 2352 # 1 # ID=6904_3;partial=00;start_type=ATG;rbs_motif=GGAG/GAGG;rbs_spacer=5-10bp;gc_cont=0.672	Pleurocapsa minor;Pleurocapsa sp. PCC 7327	Cyanobacteria	WP_015143295.1 ribose-phosphate diphosphokinase [Pleurocapsa minor]	46.5	297	157	2	4.4x10^-60	94.2
NODE_6915_length_3896_cov_10.800212_3	NODE_6915_length_3896_cov_10.800212_3 # 2478 # 2975 # 1 # ID=6915_3;partial=00;start_type=ATG;rbs_motif=None;rbs_spacer=None;gc_cont=0.386	Chamaesiphon minutus PCC 6605;Chamaesiphon minutus	Cyanobacteria	WP_015158886.1 tRNA nucleotidyltransferase/poly(A) polymerase [Chamaesiphon minutus]	46.2	158	85	0	1.1x10^-36	95.2
NODE_6938_length_3892_cov_2.231341_2	NODE_6938_length_3892_cov_2.231341_2 # 708 # 1430 # -1 # ID=6938_2;partial=00;start_type=ATG;rbs_motif=None;rbs_spacer=None;gc_cont=0.407	Oscillatoria acuminata PCC 6304;Oscillatoria acuminata	Cyanobacteria	WP_015149996.1 SpoIIE family protein phosphatase [Oscillatoria acuminata]	27.5	247	147	9	2.4x10^-13	95.4
NODE_6984_length_3878_cov_2.652893_2	NODE_6984_length_3878_cov_2.652893_2 # 1060 # 1947 # 1 # ID=6984_2;partial=00;start_type=GTG;rbs_motif=None;rbs_spacer=None;gc_cont=0.669	Synechocystis sp. PCC 6803;Bacillus subtilis BEST7613	Cyanobacteria;Firmicutes	BAM54878.1 fructose-1,6-bisphosphate aldolase [Synechocystis sp. PCC 6803]	60.2	294	117	0	1.0x10^-98	99.3
NODE_6992_length_3876_cov_2.103494_1	NODE_6992_length_3876_cov_2.103494_1 # 3 # 428 # 1 # ID=6992_1;partial=10;start_type=Edge;rbs_motif=None;rbs_spacer=None;gc_cont=0.392	Stanieria cyanosphaera;Stanieria cyanosphaera PCC 7437	Cyanobacteria	WP_015195147.1 potassium-transporting ATPase subunit KdpB [Stanieria cyanosphaera]	62.9	140	51	1	4.3x10^-39	98.6
NODE_7012_length_3867_cov_7.090374_3	NODE_7012_length_3867_cov_7.090374_3 # 905 # 1540 # -1 # ID=7012_3;partial=00;start_type=ATG;rbs_motif=None;rbs_spacer=None;gc_cont=0.451	Crinalium epipsammum;Crinalium epipsammum PCC 9333	Cyanobacteria	WP_015205625.1 recombinase family protein [Crinalium epipsammum]	39.0	200	112	5	9.7x10^-27	92.0
NODE_7031_length_3860_cov_8.990088_5	NODE_7031_length_3860_cov_8.990088_5 # 3153 # 3581 # -1 # ID=7031_5;partial=00;start_type=TTG;rbs_motif=None;rbs_spacer=None;gc_cont=0.305	Rivularia sp. PCC 7116	Cyanobacteria	WP_015118111.1 transposase [Rivularia sp. PCC 7116]	35.3	136	82	3	2.2x10^-11	91.6
NODE_7033_length_3860_cov_3.768283_1	NODE_7033_length_3860_cov_3.768283_1 # 2 # 1054 # -1 # ID=7033_1;partial=10;start_type=ATG;rbs_motif=None;rbs_spacer=None;gc_cont=0.519	Synechocystis sp. PCC 6803;Synechocystis sp. PCC 6803 substr. GT-I;Synechocystis sp. PCC 6803 substr. PCC-N;Synechocystis sp. PCC 6803 substr. PCC-P;Bacillus subtilis BEST7613;Synechocystis sp. IPPAS B-1465;unclassified Synechocystis	Cyanobacteria;Firmicutes	WP_010871673.1 MULTISPECIES: PAS domain S-box protein [unclassified Synechocystis]	31.5	279	165	2	6.3x10^-31	72.4
NODE_7061_length_3849_cov_4.486566_1	NODE_7061_length_3849_cov_4.486566_1 # 1 # 813 # -1 # ID=7061_1;partial=10;start_type=ATG;rbs_motif=GGA/GAG/AGG;rbs_spacer=5-10bp;gc_cont=0.438	Rivularia sp. PCC 7116	Cyanobacteria	WP_015120300.1 S-adenosylmethionine:tRNA ribosyltransferase-isomerase [Rivularia sp. PCC 7116]	30.3	267	173	4	2.3x10^-25	94.5
NODE_7077_length_3843_cov_7.720129_2	NODE_7077_length_3843_cov_7.720129_2 # 579 # 1376 # -1 # ID=7077_2;partial=00;start_type=ATG;rbs_motif=GGxGG;rbs_spacer=3-4bp;gc_cont=0.694	Calothrix sp. PCC 7507	Cyanobacteria	WP_015130652.1 class II aldolase/adducin family protein [Calothrix sp. PCC 7507]	69.5	246	74	1	1.5x10^-96	92.5
NODE_7109_length_3834_cov_3.915835_6	NODE_7109_length_3834_cov_3.915835_6 # 3293 # 3742 # 1 # ID=7109_6;partial=00;start_type=ATG;rbs_motif=AGGA/GGAG/GAGG;rbs_spacer=11-12bp;gc_cont=0.651	Crinalium epipsammum;Crinalium epipsammum PCC 9333	Cyanobacteria	WP_015203823.1 IS607 family transposase [Crinalium epipsammum]	48.4	122	62	1	1.1x10^-21	81.3
NODE_7110_length_3834_cov_3.368762_3	NODE_7110_length_3834_cov_3.368762_3 # 2332 # 2880 # -1 # ID=7110_3;partial=00;start_type=ATG;rbs_motif=None;rbs_spacer=None;gc_cont=0.537	Leptolyngbya sp. PCC 7375	Cyanobacteria	WP_006518020.1 GrpB family protein [Leptolyngbya sp. PCC 7375]	55.6	162	72	0	1.2x10^-44	88.5
NODE_7113_length_3833_cov_13.089315_3	NODE_7113_length_3833_cov_13.089315_3 # 993 # 1466 # 1 # ID=7113_3;partial=00;start_type=ATG;rbs_motif=GGA/GAG/AGG;rbs_spacer=5-10bp;gc_cont=0.407	Calothrix sp. PCC 6303	Cyanobacteria	AFZ00286.1 transcriptional regulator, MarR family [Calothrix sp. PCC 6303]	47.6	143	72	1	6.1x10^-26	88.6
NODE_7151_length_3820_cov_4.650690_3	NODE_7151_length_3820_cov_4.650690_3 # 1792 # 2916 # -1 # ID=7151_3;partial=00;start_type=ATG;rbs_motif=GGxGG;rbs_spacer=3-4bp;gc_cont=0.610	Cyanobium gracile PCC 6307	Cyanobacteria	AFY27320.1 fatty acid desaturase [Cyanobium gracile PCC 6307]	42.4	344	197	1	1.7x10^-71	91.7
NODE_7159_length_3818_cov_2.633433_4	NODE_7159_length_3818_cov_2.633433_4 # 2805 # 3557 # -1 # ID=7159_4;partial=00;start_type=ATG;rbs_motif=GGA/GAG/AGG;rbs_spacer=11-12bp;gc_cont=0.375	Cyanobacteria;Gloeocapsa sp. PCC 7428;Chroococcidiopsis sp. TS-821	Cyanobacteria	WP_015328592.1 MULTISPECIES: metal cation transporter [Cyanobacteria]	24.9	217	155	5	1.6x10^-07	86.5
NODE_7163_length_3817_cov_2.865583_2	NODE_7163_length_3817_cov_2.865583_2 # 1600 # 2811 # -1 # ID=7163_2;partial=00;start_type=GTG;rbs_motif=TAA;rbs_spacer=3bp;gc_cont=0.394	Microcoleus vaginatus;Microcoleus vaginatus FGP-2	Cyanobacteria	WP_006634743.1 acetate kinase [Microcoleus vaginatus]	50.9	401	194	3	2.7x10^-110	98.8
NODE_7182_length_3809_cov_5.710212_5	NODE_7182_length_3809_cov_5.710212_5 # 2631 # 2804 # 1 # ID=7182_5;partial=00;start_type=ATG;rbs_motif=None;rbs_spacer=None;gc_cont=0.328	Calothrix sp. PCC 6303	Cyanobacteria	AFZ03259.1 transcriptional modulator of MazE/toxin, MazF [Calothrix sp. PCC 6303]	48.2	56	29	0	1.2x10^-06	96.6
NODE_7182_length_3809_cov_5.710212_6	NODE_7182_length_3809_cov_5.710212_6 # 2980 # 3807 # -1 # ID=7182_6;partial=01;start_type=Edge;rbs_motif=None;rbs_spacer=None;gc_cont=0.407	Rivularia sp. PCC 7116	Cyanobacteria	WP_015120300.1 S-adenosylmethionine:tRNA ribosyltransferase-isomerase [Rivularia sp. PCC 7116]	34.7	288	173	8	8.1x10^-34	99.6
NODE_7186_length_3808_cov_3.029612_2	NODE_7186_length_3808_cov_3.029612_2 # 347 # 1996 # 1 # ID=7186_2;partial=00;start_type=ATG;rbs_motif=None;rbs_spacer=None;gc_cont=0.571	Leptolyngbya sp. PCC 7376	Cyanobacteria	WP_015135297.1 single-stranded-DNA-specific exonuclease RecJ [Leptolyngbya sp. PCC 7376]	26.7	495	324	9	1.9x10^-34	84.0
NODE_7193_length_3806_cov_2.562381_5	NODE_7193_length_3806_cov_2.562381_5 # 3674 # 3805 # -1 # ID=7193_5;partial=01;start_type=Edge;rbs_motif=None;rbs_spacer=None;gc_cont=0.750	Synechococcus sp. PCC 6312	Cyanobacteria	WP_015125206.1 histidine phosphatase family protein [Synechococcus sp. PCC 6312]	62.8	43	16	0	2.5x10^-06	97.7
NODE_7214_length_3799_cov_3.884259_3	NODE_7214_length_3799_cov_3.884259_3 # 1323 # 2093 # -1 # ID=7214_3;partial=00;start_type=ATG;rbs_motif=None;rbs_spacer=None;gc_cont=0.340	Cyanobacterium aponinum;Cyanobacterium aponinum PCC 10605	Cyanobacteria	WP_015219470.1 NAD-dependent epimerase/dehydratase family protein [Cyanobacterium aponinum]	39.0	254	153	2	3.1x10^-43	98.4
NODE_7242_length_3789_cov_3.814582_2	NODE_7242_length_3789_cov_3.814582_2 # 459 # 2279 # -1 # ID=7242_2;partial=00;start_type=ATG;rbs_motif=GGA/GAG/AGG;rbs_spacer=5-10bp;gc_cont=0.634	Oscillatoria acuminata PCC 6304;Oscillatoria acuminata	Cyanobacteria	WP_015149723.1 ABC transporter ATP-binding protein [Oscillatoria acuminata]	36.8	604	365	9	4.2x10^-91	98.2
NODE_7279_length_3782_cov_3.178933_2	NODE_7279_length_3782_cov_3.178933_2 # 997 # 2997 # 1 # ID=7279_2;partial=00;start_type=ATG;rbs_motif=GGA/GAG/AGG;rbs_spacer=5-10bp;gc_cont=0.435	Synechococcus sp. PCC 6312	Cyanobacteria	WP_015125377.1 site-specific DNA-methyltransferase [Synechococcus sp. PCC 6312]	43.6	695	331	14	8.0x10^-152	96.1
NODE_7297_length_3774_cov_3.296408_3	NODE_7297_length_3774_cov_3.296408_3 # 2620 # 3753 # -1 # ID=7297_3;partial=00;start_type=ATG;rbs_motif=TAA;rbs_spacer=11bp;gc_cont=0.344	Pleurocapsa sp. PCC 7327	Cyanobacteria	AFY75526.1 putative glycosyltransferase [Pleurocapsa sp. PCC 7327]	42.7	377	209	4	3.4x10^-75	99.7
NODE_7301_length_3773_cov_4.786890_3	NODE_7301_length_3773_cov_4.786890_3 # 1080 # 1769 # 1 # ID=7301_3;partial=00;start_type=ATG;rbs_motif=None;rbs_spacer=None;gc_cont=0.680	Acaryochloris sp. CCMEE 5410	Cyanobacteria	WP_010477892.1 HAD-IA family hydrolase [Acaryochloris sp. CCMEE 5410]	34.2	231	136	5	3.5x10^-22	94.8
NODE_7326_length_3766_cov_10.227260_5	NODE_7326_length_3766_cov_10.227260_5 # 3190 # 3633 # -1 # ID=7326_5;partial=00;start_type=ATG;rbs_motif=GGAGG;rbs_spacer=5-10bp;gc_cont=0.646	Leptolyngbya sp. PCC 7375	Cyanobacteria	EKU96842.1 transposase [Leptolyngbya sp. PCC 7375]	31.1	148	89	3	9.4x10^-13	91.2
NODE_7355_length_3758_cov_2.402919_4	NODE_7355_length_3758_cov_2.402919_4 # 1584 # 1808 # -1 # ID=7355_4;partial=00;start_type=ATG;rbs_motif=None;rbs_spacer=None;gc_cont=0.347	Rivularia sp. PCC 7116	Cyanobacteria	WP_015118948.1 type II toxin-antitoxin system HicA family toxin [Rivularia sp. PCC 7116]	64.4	73	25	1	1.7x10^-18	96.0
NODE_7355_length_3758_cov_2.402919_5	NODE_7355_length_3758_cov_2.402919_5 # 1814 # 2029 # -1 # ID=7355_5;partial=00;start_type=ATG;rbs_motif=None;rbs_spacer=None;gc_cont=0.380	Rivularia sp. PCC 7116	Cyanobacteria	WP_015118947.1 type II toxin-antitoxin system HicB family antitoxin [Rivularia sp. PCC 7116]	48.5	66	33	1	2.8x10^-10	91.7
NODE_7460_length_3724_cov_25.241034_6	NODE_7460_length_3724_cov_25.241034_6 # 3271 # 3723 # 1 # ID=7460_6;partial=01;start_type=ATG;rbs_motif=GGA/GAG/AGG;rbs_spacer=5-10bp;gc_cont=0.430	Cyanobacterium stanieri PCC 7202	Cyanobacteria	AFZ48232.1 hydrogenobyrinic acid a,c-diamide synthase (glutamine-hydrolysing) [Cyanobacterium stanieri PCC 7202]	37.3	150	81	4	2.1x10^-15	90.7
NODE_7482_length_3719_cov_2.719098_5	NODE_7482_length_3719_cov_2.719098_5 # 1955 # 2893 # -1 # ID=7482_5;partial=00;start_type=GTG;rbs_motif=GGxGG;rbs_spacer=5-10bp;gc_cont=0.642	Chroococcidiopsis thermalis;Chroococcidiopsis thermalis PCC 7203	Cyanobacteria	WP_015163049.1 TIGR04255 family protein [Chroococcidiopsis thermalis]	43.0	256	140	4	2.3x10^-53	81.2
NODE_7501_length_3715_cov_2.238852_6	NODE_7501_length_3715_cov_2.238852_6 # 2210 # 2935 # -1 # ID=7501_6;partial=00;start_type=ATG;rbs_motif=GGAG/GAGG;rbs_spacer=5-10bp;gc_cont=0.358	[Oscillatoria] sp. PCC 6506;Kamptonema	Cyanobacteria	WP_007355162.1 MULTISPECIES: 7-cyano-7-deazaguanine synthase QueC [Kamptonema]	57.2	222	91	4	1.2x10^-62	90.9
NODE_7518_length_3711_cov_3.260882_1	NODE_7518_length_3711_cov_3.260882_1 # 1 # 705 # 1 # ID=7518_1;partial=10;start_type=Edge;rbs_motif=None;rbs_spacer=None;gc_cont=0.696	Calothrix sp. PCC 7507	Cyanobacteria	WP_015130652.1 class II aldolase/adducin family protein [Calothrix sp. PCC 7507]	77.8	234	52	0	4.9x10^-104	99.6
NODE_7531_length_3708_cov_3.702039_1	NODE_7531_length_3708_cov_3.702039_1 # 44 # 682 # -1 # ID=7531_1;partial=00;start_type=ATG;rbs_motif=GGA/GAG/AGG;rbs_spacer=5-10bp;gc_cont=0.667	Pleurocapsa minor;Pleurocapsa sp. PCC 7327	Cyanobacteria	WP_015142255.1 histidine phosphatase family protein [Pleurocapsa minor]	65.6	212	73	0	5.8x10^-80	99.5
NODE_7539_length_3705_cov_6.626887_1	NODE_7539_length_3705_cov_6.626887_1 # 27 # 311 # 1 # ID=7539_1;partial=00;start_type=ATG;rbs_motif=GGA/GAG/AGG;rbs_spacer=5-10bp;gc_cont=0.593	Chamaesiphon minutus PCC 6605	Cyanobacteria	AFY92545.1 Retron-type reverse transcriptase [Chamaesiphon minutus PCC 6605]	62.5	48	18	0	9.7x10^-11	50.5
NODE_7558_length_3698_cov_7.827499_3	NODE_7558_length_3698_cov_7.827499_3 # 1689 # 2822 # -1 # ID=7558_3;partial=00;start_type=ATG;rbs_motif=None;rbs_spacer=None;gc_cont=0.763	Microcystis aeruginosa;Microcystis aeruginosa NIES-843;Microcystis aeruginosa PCC 9809	Cyanobacteria	WP_002799015.1 glycosyltransferase [Microcystis aeruginosa]	36.6	344	194	7	1.2x10^-43	88.9
NODE_7657_length_3666_cov_1.803899_3	NODE_7657_length_3666_cov_1.803899_3 # 1669 # 2709 # -1 # ID=7657_3;partial=00;start_type=ATG;rbs_motif=GGAGG;rbs_spacer=5-10bp;gc_cont=0.581	Nostocales;Tolypothrix sp. PCC 7601	Cyanobacteria	WP_045870853.1 MULTISPECIES: ABC transporter substrate-binding protein [Nostocales]	38.1	299	184	1	4.7x10^-55	85.9
NODE_7679_length_3661_cov_3.662705_1	NODE_7679_length_3661_cov_3.662705_1 # 1 # 579 # 1 # ID=7679_1;partial=10;start_type=Edge;rbs_motif=None;rbs_spacer=None;gc_cont=0.653	Leptolyngbya sp. PCC 7375	Cyanobacteria	WP_006517051.1 DNA polymerase III subunit beta [Leptolyngbya sp. PCC 7375]	39.4	193	109	3	6.1x10^-28	99.0
NODE_7740_length_3641_cov_2.324701_3	NODE_7740_length_3641_cov_2.324701_3 # 1259 # 2566 # 1 # ID=7740_3;partial=00;start_type=ATG;rbs_motif=AGGAG;rbs_spacer=5-10bp;gc_cont=0.694	Microcystis aeruginosa;Microcystis aeruginosa PCC 7806;Microcystis aeruginosa DIANCHI905;Microcystis aeruginosa PCC 7806SL;Microcystis aeruginosa Ma_AC_P_19900807_S300	Cyanobacteria	WP_002745080.1 alpha/beta hydrolase [Microcystis aeruginosa]	34.8	112	66	3	1.0x10^-06	24.3
NODE_7749_length_3637_cov_2.779772_3	NODE_7749_length_3637_cov_2.779772_3 # 2203 # 2913 # 1 # ID=7749_3;partial=00;start_type=ATG;rbs_motif=None;rbs_spacer=None;gc_cont=0.377	Prochlorococcus phage Syn1;Cyanophage S-RIM44	0	YP_004324605.1 exonuclease [Prochlorococcus phage Syn1]	29.8	161	88	7	2.6x10^-04	62.0
NODE_7781_length_3631_cov_3.609589_1	NODE_7781_length_3631_cov_3.609589_1 # 2 # 466 # -1 # ID=7781_1;partial=10;start_type=ATG;rbs_motif=GGAG/GAGG;rbs_spacer=5-10bp;gc_cont=0.630	Microcystis aeruginosa;Microcystis aeruginosa NIES-843	Cyanobacteria	WP_012266144.1 AAA family ATPase [Microcystis aeruginosa]	65.5	139	47	1	4.3x10^-48	89.0
NODE_7918_length_3589_cov_2.804737_6	NODE_7918_length_3589_cov_2.804737_6 # 1447 # 2487 # -1 # ID=7918_6;partial=00;start_type=ATG;rbs_motif=GGAG/GAGG;rbs_spacer=5-10bp;gc_cont=0.447	Synechococcus sp. JA-2-3B'a(2-13)	Cyanobacteria	WP_041436294.1 NADH-quinone oxidoreductase subunit NuoH [Synechococcus sp. JA-2-3B'a(2-13)]	36.4	352	196	5	4.4x10^-53	95.1
NODE_7955_length_3579_cov_2.718134_1	NODE_7955_length_3579_cov_2.718134_1 # 201 # 1586 # 1 # ID=7955_1;partial=00;start_type=ATG;rbs_motif=GGA/GAG/AGG;rbs_spacer=5-10bp;gc_cont=0.374	Synechococcus sp. PCC 7502	Cyanobacteria	WP_015168679.1 ATP-binding protein [Synechococcus sp. PCC 7502]	60.9	460	179	1	2.9x10^-153	99.6
NODE_7983_length_3573_cov_2.339814_3	NODE_7983_length_3573_cov_2.339814_3 # 1535 # 2560 # -1 # ID=7983_3;partial=00;start_type=GTG;rbs_motif=GGAGG;rbs_spacer=5-10bp;gc_cont=0.654	Chroococcidiopsis thermalis;Chroococcidiopsis thermalis PCC 7203	Cyanobacteria	WP_015152897.1 SDR family NAD(P)-dependent oxidoreductase [Chroococcidiopsis thermalis]	62.5	315	118	0	3.5x10^-111	92.1
NODE_7984_length_3572_cov_4.338462_2	NODE_7984_length_3572_cov_4.338462_2 # 730 # 1698 # -1 # ID=7984_2;partial=00;start_type=ATG;rbs_motif=None;rbs_spacer=None;gc_cont=0.647	Leptolyngbya sp. PCC 7375	Cyanobacteria	WP_006519080.1 hypothetical protein [Leptolyngbya sp. PCC 7375]	30.0	260	175	2	5.4x10^-29	80.5
NODE_7997_length_3569_cov_2.731551_2	NODE_7997_length_3569_cov_2.731551_2 # 1352 # 1987 # -1 # ID=7997_2;partial=00;start_type=ATG;rbs_motif=None;rbs_spacer=None;gc_cont=0.467	Crinalium epipsammum;Crinalium epipsammum PCC 9333	Cyanobacteria	WP_015205625.1 recombinase family protein [Crinalium epipsammum]	40.3	201	110	5	9.7x10^-27	92.5
NODE_8091_length_3542_cov_3.536457_2	NODE_8091_length_3542_cov_3.536457_2 # 1507 # 2133 # 1 # ID=8091_2;partial=00;start_type=ATG;rbs_motif=None;rbs_spacer=None;gc_cont=0.365	Stanieria cyanosphaera;Stanieria cyanosphaera PCC 7437	Cyanobacteria	WP_015191507.1 phosphatidate cytidylyltransferase [Stanieria cyanosphaera]	34.1	208	127	6	1.3x10^-12	95.7
NODE_8114_length_3537_cov_7.321408_2	NODE_8114_length_3537_cov_7.321408_2 # 1128 # 1433 # -1 # ID=8114_2;partial=00;start_type=ATG;rbs_motif=None;rbs_spacer=None;gc_cont=0.399	Cylindrospermum stagnale PCC 7417;Cylindrospermum stagnale	Cyanobacteria	WP_015205993.1 alpha-hydroxy-acid oxidizing protein [Cylindrospermum stagnale]	50.5	97	48	0	3.6x10^-19	95.1
NODE_8128_length_3535_cov_3.715082_3	NODE_8128_length_3535_cov_3.715082_3 # 2235 # 3533 # 1 # ID=8128_3;partial=01;start_type=ATG;rbs_motif=GGA/GAG/AGG;rbs_spacer=3-4bp;gc_cont=0.433	Gloeocapsa sp. PCC 7428	Cyanobacteria	WP_015188211.1 phosphoketolase family protein [Gloeocapsa sp. PCC 7428]	78.0	431	95	0	5.6x10^-207	99.5
NODE_8172_length_3523_cov_2.980860_4	NODE_8172_length_3523_cov_2.980860_4 # 3003 # 3521 # -1 # ID=8172_4;partial=01;start_type=Edge;rbs_motif=None;rbs_spacer=None;gc_cont=0.655	Nostocales;Tolypothrix sp. PCC 7601;Fremyella diplosiphon NIES-3275	Cyanobacteria	WP_045870222.1 MULTISPECIES: TetR/AcrR family transcriptional regulator [Nostocales]	25.0	124	88	2	7.2x10^-04	68.8
NODE_8177_length_3521_cov_4.263111_2	NODE_8177_length_3521_cov_4.263111_2 # 479 # 808 # -1 # ID=8177_2;partial=00;start_type=GTG;rbs_motif=GGA/GAG/AGG;rbs_spacer=11-12bp;gc_cont=0.645	Rivularia sp. PCC 7116	Cyanobacteria	WP_015120585.1 winged helix-turn-helix transcriptional regulator [Rivularia sp. PCC 7116]	41.4	99	58	0	5.6x10^-18	90.0
NODE_8206_length_3515_cov_2.769185_5	NODE_8206_length_3515_cov_2.769185_5 # 2787 # 3128 # -1 # ID=8206_5;partial=00;start_type=TTG;rbs_motif=AGxAGG/AGGxGG;rbs_spacer=5-10bp;gc_cont=0.395	Oscillatoria nigro-viridis PCC 7112;Oscillatoria nigro-viridis	Cyanobacteria	WP_015178924.1 hypothetical protein [Oscillatoria nigro-viridis]	45.7	92	50	0	4.9x10^-09	80.7
NODE_8249_length_3501_cov_2.886189_1	NODE_8249_length_3501_cov_2.886189_1 # 3 # 1121 # -1 # ID=8249_1;partial=10;start_type=ATG;rbs_motif=GGA/GAG/AGG;rbs_spacer=5-10bp;gc_cont=0.698	Cyanobium gracile;Cyanobium gracile PCC 6307	Cyanobacteria	WP_015110027.1 Fic family protein [Cyanobium gracile]	71.0	373	107	1	4.5x10^-144	100.0
NODE_8263_length_3498_cov_3.194601_3	NODE_8263_length_3498_cov_3.194601_3 # 1253 # 2413 # 1 # ID=8263_3;partial=00;start_type=TTG;rbs_motif=GGAGG;rbs_spacer=5-10bp;gc_cont=0.665	Nostocales;Tolypothrix sp. PCC 7601;Fremyella diplosiphon NIES-3275	Cyanobacteria	WP_045869195.1 MULTISPECIES: GuaB3 family IMP dehydrogenase-related protein [Nostocales]	55.8	387	170	1	1.6x10^-120	99.7
NODE_8357_length_3475_cov_4.522103_2	NODE_8357_length_3475_cov_4.522103_2 # 102 # 932 # 1 # ID=8357_2;partial=00;start_type=GTG;rbs_motif=AGGAG;rbs_spacer=5-10bp;gc_cont=0.668	Cyanobium gracile PCC 6307	Cyanobacteria	AFY29983.1 phytoene/squalene synthetase [Cyanobium gracile PCC 6307]	35.4	274	149	8	4.8x10^-26	89.5
NODE_8397_length_3466_cov_2.216831_1	NODE_8397_length_3466_cov_2.216831_1 # 1 # 276 # 1 # ID=8397_1;partial=10;start_type=Edge;rbs_motif=None;rbs_spacer=None;gc_cont=0.478	Leptolyngbya sp. PCC 7376	Cyanobacteria	WP_015132479.1 bifunctional phosphoribosylaminoimidazolecarboxamide formyltransferase/IMP cyclohydrolase [Leptolyngbya sp. PCC 7376]	59.3	91	37	0	1.2x10^-21	98.9
NODE_8405_length_3465_cov_2.103954_5	NODE_8405_length_3465_cov_2.103954_5 # 2788 # 3465 # 1 # ID=8405_5;partial=01;start_type=ATG;rbs_motif=None;rbs_spacer=None;gc_cont=0.478	Cyanobacterium aponinum;Cyanobacterium aponinum PCC 10605	Cyanobacteria	WP_015218672.1 M61 family metallopeptidase [Cyanobacterium aponinum]	37.5	224	137	2	9.6x10^-41	97.8
NODE_8439_length_3457_cov_8.354955_4	NODE_8439_length_3457_cov_8.354955_4 # 2845 # 3162 # -1 # ID=8439_4;partial=00;start_type=ATG;rbs_motif=GGA/GAG/AGG;rbs_spacer=5-10bp;gc_cont=0.330	Leptolyngbya sp. PCC 7375	Cyanobacteria	WP_006518670.1 hypothetical protein [Leptolyngbya sp. PCC 7375]	38.9	54	33	0	1.5x10^-04	50.9
NODE_8482_length_3445_cov_15.260398_3	NODE_8482_length_3445_cov_15.260398_3 # 1987 # 2403 # 1 # ID=8482_3;partial=00;start_type=ATG;rbs_motif=GGA/GAG/AGG;rbs_spacer=11-12bp;gc_cont=0.614	Oscillatoriales cyanobacterium JSC-12	Cyanobacteria	WP_009554498.1 GAF domain-containing protein [Oscillatoriales cyanobacterium JSC-12]	41.0	83	45	3	1.1x10^-05	59.0
NODE_8486_length_3445_cov_1.928270_2	NODE_8486_length_3445_cov_1.928270_2 # 182 # 907 # 1 # ID=8486_2;partial=00;start_type=ATG;rbs_motif=None;rbs_spacer=None;gc_cont=0.635	Calothrix sp. PCC 7507	Cyanobacteria	WP_015131054.1 class I SAM-dependent methyltransferase [Calothrix sp. PCC 7507]	32.6	193	116	5	9.4x10^-18	75.2
NODE_8565_length_3422_cov_2.561457_1	NODE_8565_length_3422_cov_2.561457_1 # 1 # 1173 # -1 # ID=8565_1;partial=10;start_type=ATG;rbs_motif=None;rbs_spacer=None;gc_cont=0.732	Leptolyngbya sp. PCC 7375	Cyanobacteria	WP_006514395.1 aldehyde dehydrogenase family protein [Leptolyngbya sp. PCC 7375]	47.9	390	201	2	3.5x10^-91	99.5
NODE_8565_length_3422_cov_2.561457_3	NODE_8565_length_3422_cov_2.561457_3 # 2333 # 2785 # 1 # ID=8565_3;partial=00;start_type=ATG;rbs_motif=GGA/GAG/AGG;rbs_spacer=5-10bp;gc_cont=0.651	Nostoc sp. PCC 7107	Cyanobacteria	WP_015113689.1 hypothetical protein [Nostoc sp. PCC 7107]	59.0	144	59	0	7.8x10^-47	95.4
NODE_8579_length_3417_cov_3.795745_3	NODE_8579_length_3417_cov_3.795745_3 # 1099 # 1914 # 1 # ID=8579_3;partial=00;start_type=ATG;rbs_motif=GGA/GAG/AGG;rbs_spacer=5-10bp;gc_cont=0.620	Cyanobacteria;Chroococcidiopsis thermalis PCC 7203;Chroococcidiopsis cubana SAG 39.79;Chroococcidiopsis cubana CCALA 043;Cyanosarcina cf. burmensis CCALA 770	Cyanobacteria	WP_015156658.1 MULTISPECIES: carbohydrate ABC transporter permease [Cyanobacteria]	70.5	258	76	0	1.9x10^-96	94.9
NODE_8693_length_3393_cov_2.142682_2	NODE_8693_length_3393_cov_2.142682_2 # 250 # 1698 # -1 # ID=8693_2;partial=00;start_type=ATG;rbs_motif=GGAGG;rbs_spacer=5-10bp;gc_cont=0.394	Crinalium epipsammum;Crinalium epipsammum PCC 9333	Cyanobacteria	WP_015204965.1 maltose alpha-D-glucosyltransferase [Crinalium epipsammum]	29.6	561	299	17	5.4x10^-41	97.9
NODE_8700_length_3390_cov_3.244560_4	NODE_8700_length_3390_cov_3.244560_4 # 1696 # 3390 # -1 # ID=8700_4;partial=01;start_type=Edge;rbs_motif=None;rbs_spacer=None;gc_cont=0.664	Rivularia sp. PCC 7116	Cyanobacteria	WP_015117536.1 hypothetical protein [Rivularia sp. PCC 7116]	26.9	588	388	12	4.4x10^-42	98.9
NODE_8743_length_3382_cov_4.243011_1	NODE_8743_length_3382_cov_4.243011_1 # 242 # 514 # -1 # ID=8743_1;partial=00;start_type=ATG;rbs_motif=None;rbs_spacer=None;gc_cont=0.659	Microcoleus sp. PCC 7113	Cyanobacteria	WP_015185158.1 helix-turn-helix transcriptional regulator [Microcoleus sp. PCC 7113]	62.8	86	32	0	2.8x10^-23	94.5
NODE_8743_length_3382_cov_4.243011_2	NODE_8743_length_3382_cov_4.243011_2 # 621 # 1049 # 1 # ID=8743_2;partial=00;start_type=ATG;rbs_motif=AGGAG;rbs_spacer=5-10bp;gc_cont=0.627	Chroococcidiopsis thermalis;Chroococcidiopsis thermalis PCC 7203	Cyanobacteria	WP_015153679.1 NAD(P)-dependent alcohol dehydrogenase [Chroococcidiopsis thermalis]	55.6	126	53	2	6.3x10^-30	86.0
NODE_8743_length_3382_cov_4.243011_3	NODE_8743_length_3382_cov_4.243011_3 # 989 # 1621 # 1 # ID=8743_3;partial=00;start_type=GTG;rbs_motif=AGGA;rbs_spacer=5-10bp;gc_cont=0.624	Chroococcidiopsis thermalis;Chroococcidiopsis thermalis PCC 7203	Cyanobacteria	WP_015153679.1 NAD(P)-dependent alcohol dehydrogenase [Chroococcidiopsis thermalis]	69.0	210	65	0	2.0x10^-77	99.5
NODE_8749_length_3381_cov_4.190227_1	NODE_8749_length_3381_cov_4.190227_1 # 1 # 3381 # -1 # ID=8749_1;partial=11;start_type=Edge;rbs_motif=None;rbs_spacer=None;gc_cont=0.457	Stanieria cyanosphaera PCC 7437	Cyanobacteria	AFZ38163.1 outer membrane adhesin like protein (plasmid) [Stanieria cyanosphaera PCC 7437]	24.7	933	551	32	2.2x10^-37	77.8
NODE_8761_length_3379_cov_2.646064_2	NODE_8761_length_3379_cov_2.646064_2 # 426 # 1406 # 1 # ID=8761_2;partial=00;start_type=ATG;rbs_motif=None;rbs_spacer=None;gc_cont=0.646	Nostoc sp. PCC 7524	Cyanobacteria	AFY48359.1 putative glycosyltransferase [Nostoc sp. PCC 7524]	27.1	210	137	7	1.4x10^-05	61.5
NODE_8823_length_3366_cov_3.691263_4	NODE_8823_length_3366_cov_3.691263_4 # 2811 # 3005 # 1 # ID=8823_4;partial=00;start_type=ATG;rbs_motif=AGGAGG;rbs_spacer=5-10bp;gc_cont=0.472	Dactylococcopsis salina PCC 8305;Dactylococcopsis salina	Cyanobacteria	WP_015230939.1 hypothetical protein [Dactylococcopsis salina]	61.7	60	23	0	2.1x10^-12	92.3
NODE_8836_length_3363_cov_2.328183_6	NODE_8836_length_3363_cov_2.328183_6 # 3042 # 3362 # 1 # ID=8836_6;partial=01;start_type=ATG;rbs_motif=AGGAG;rbs_spacer=5-10bp;gc_cont=0.670	Dactylococcopsis salina PCC 8305;Dactylococcopsis salina	Cyanobacteria	WP_015230067.1 helix-turn-helix domain-containing protein [Dactylococcopsis salina]	52.2	46	22	0	6.8x10^-05	43.0
NODE_8855_length_3358_cov_3.806561_4	NODE_8855_length_3358_cov_3.806561_4 # 3013 # 3357 # -1 # ID=8855_4;partial=01;start_type=Edge;rbs_motif=None;rbs_spacer=None;gc_cont=0.455	Rivularia sp. PCC 7116	Cyanobacteria	WP_015122678.1 IS200/IS605 family element transposase accessory protein TnpB [Rivularia sp. PCC 7116]	44.4	90	37	1	9.0x10^-11	78.3
NODE_8861_length_3357_cov_3.322601_1	NODE_8861_length_3357_cov_3.322601_1 # 1 # 1737 # 1 # ID=8861_1;partial=10;start_type=Edge;rbs_motif=None;rbs_spacer=None;gc_cont=0.301	Stanieria cyanosphaera;Stanieria cyanosphaera PCC 7437	Cyanobacteria	WP_015212137.1 hypothetical protein [Stanieria cyanosphaera]	24.0	496	312	15	5.0x10^-25	76.5
NODE_8877_length_3352_cov_20.188527_2	NODE_8877_length_3352_cov_20.188527_2 # 633 # 1487 # -1 # ID=8877_2;partial=00;start_type=ATG;rbs_motif=None;rbs_spacer=None;gc_cont=0.437	Tolypothrix sp. PCC 7601	Cyanobacteria	EKE99596.1 formate dehydrogenase [Tolypothrix sp. PCC 7601]	43.6	264	137	5	5.8x10^-51	90.2
NODE_8938_length_3336_cov_4.267061_1	NODE_8938_length_3336_cov_4.267061_1 # 3 # 485 # -1 # ID=8938_1;partial=10;start_type=ATG;rbs_motif=GGAG/GAGG;rbs_spacer=5-10bp;gc_cont=0.692	Cyanobacteria;Chroococcidiopsis thermalis PCC 7203;Cyanosarcina cf. burmensis CCALA 770	Cyanobacteria	WP_015156615.1 MULTISPECIES: MFS transporter [Cyanobacteria]	43.6	140	79	0	3.1x10^-25	87.0
NODE_8938_length_3336_cov_4.267061_2	NODE_8938_length_3336_cov_4.267061_2 # 528 # 1709 # -1 # ID=8938_2;partial=00;start_type=ATG;rbs_motif=None;rbs_spacer=None;gc_cont=0.690	Cyanobacteria;Chroococcidiopsis thermalis PCC 7203;Cyanosarcina cf. burmensis CCALA 770	Cyanobacteria	WP_015156615.1 MULTISPECIES: MFS transporter [Cyanobacteria]	42.7	386	209	3	4.7x10^-67	95.7
NODE_8962_length_3331_cov_4.021223_2	NODE_8962_length_3331_cov_4.021223_2 # 1152 # 3329 # 1 # ID=8962_2;partial=01;start_type=ATG;rbs_motif=GGAG/GAGG;rbs_spacer=5-10bp;gc_cont=0.663	Leptolyngbya sp. PCC 7375	Cyanobacteria	WP_006512682.1 phosphoketolase family protein [Leptolyngbya sp. PCC 7375]	76.8	717	162	3	0.0x10^+00	98.3
NODE_8978_length_3328_cov_4.221181_1	NODE_8978_length_3328_cov_4.221181_1 # 197 # 1099 # -1 # ID=8978_1;partial=00;start_type=GTG;rbs_motif=AGGA/GGAG/GAGG;rbs_spacer=11-12bp;gc_cont=0.656	Gloeocapsa sp. PCC 7428	Cyanobacteria	WP_015190847.1 ion transporter [Gloeocapsa sp. PCC 7428]	53.5	258	120	0	1.5x10^-65	85.7
NODE_9031_length_3318_cov_2.983704_2	NODE_9031_length_3318_cov_2.983704_2 # 845 # 1954 # -1 # ID=9031_2;partial=00;start_type=ATG;rbs_motif=GGAG/GAGG;rbs_spacer=5-10bp;gc_cont=0.363	Leptolyngbya sp. PCC 7375	Cyanobacteria	WP_006518630.1 glycosyltransferase family 4 protein [Leptolyngbya sp. PCC 7375]	29.7	276	152	8	7.6x10^-19	64.9
NODE_9118_length_3298_cov_3.408704_3	NODE_9118_length_3298_cov_3.408704_3 # 1377 # 1928 # -1 # ID=9118_3;partial=00;start_type=ATG;rbs_motif=None;rbs_spacer=None;gc_cont=0.609	Synechococcus sp. PCC 7502	Cyanobacteria	WP_015170064.1 MarR family transcriptional regulator [Synechococcus sp. PCC 7502]	38.7	150	92	0	4.2x10^-18	81.5
NODE_9146_length_3290_cov_2.163769_3	NODE_9146_length_3290_cov_2.163769_3 # 1585 # 2559 # -1 # ID=9146_3;partial=00;start_type=GTG;rbs_motif=GGAG/GAGG;rbs_spacer=5-10bp;gc_cont=0.490	[Oscillatoria] sp. PCC 6506;Kamptonema	Cyanobacteria	WP_007355629.1 MULTISPECIES: site-specific DNA-methyltransferase [Kamptonema]	68.5	321	100	1	1.2x10^-129	98.8
NODE_9182_length_3282_cov_3.428209_3	NODE_9182_length_3282_cov_3.428209_3 # 1407 # 2705 # 1 # ID=9182_3;partial=00;start_type=TTG;rbs_motif=GGAG/GAGG;rbs_spacer=5-10bp;gc_cont=0.388	Pleurocapsa minor;Pleurocapsa sp. PCC 7327	Cyanobacteria	WP_015142031.1 UDP-N-acetylglucosamine--LPS N-acetylglucosamine transferase [Pleurocapsa minor]	27.2	375	216	12	2.9x10^-22	78.5
NODE_9210_length_3274_cov_2.637750_4	NODE_9210_length_3274_cov_2.637750_4 # 2149 # 2838 # 1 # ID=9210_4;partial=00;start_type=GTG;rbs_motif=GGAGG;rbs_spacer=5-10bp;gc_cont=0.661	Cyanobium gracile;Cyanobium gracile PCC 6307	Cyanobacteria	WP_015108608.1 RDD family protein [Cyanobium gracile]	37.4	131	75	1	9.8x10^-17	53.9
NODE_9224_length_3270_cov_3.848871_2	NODE_9224_length_3270_cov_3.848871_2 # 1908 # 2729 # -1 # ID=9224_2;partial=00;start_type=ATG;rbs_motif=GGAG/GAGG;rbs_spacer=5-10bp;gc_cont=0.703	Nostoc sp. PCC 7524	Cyanobacteria	WP_015137999.1 N-acyl homoserine lactonase family protein [Nostoc sp. PCC 7524]	41.0	271	156	2	1.8x10^-57	98.2
NODE_9234_length_3269_cov_1.926480_4	NODE_9234_length_3269_cov_1.926480_4 # 2631 # 3269 # -1 # ID=9234_4;partial=01;start_type=Edge;rbs_motif=None;rbs_spacer=None;gc_cont=0.718	Oscillatoria acuminata PCC 6304	Cyanobacteria	AFY80647.1 glycosyltransferase [Oscillatoria acuminata PCC 6304]	45.2	228	106	4	2.3x10^-36	98.1
NODE_9241_length_3268_cov_2.752308_4	NODE_9241_length_3268_cov_2.752308_4 # 1651 # 2115 # -1 # ID=9241_4;partial=00;start_type=ATG;rbs_motif=GGAGG;rbs_spacer=5-10bp;gc_cont=0.389	Oscillatoria acuminata PCC 6304	Cyanobacteria	AFY83508.1 DNA-binding ferritin-like protein (oxidative damage protectant) [Oscillatoria acuminata PCC 6304]	48.7	154	79	0	6.4x10^-36	99.4
NODE_9342_length_3249_cov_3.462844_5	NODE_9342_length_3249_cov_3.462844_5 # 3016 # 3228 # 1 # ID=9342_5;partial=00;start_type=GTG;rbs_motif=None;rbs_spacer=None;gc_cont=0.662	Microcystis aeruginosa PCC 7806;Microcystis aeruginosa PCC 9807;Microcystis aeruginosa DIANCHI905;Microcystis aeruginosa PCC 7806SL	Cyanobacteria	CAO88003.1 unnamed protein product [Microcystis aeruginosa PCC 7806]	61.8	68	26	0	1.6x10^-18	95.8
NODE_9348_length_3247_cov_7.215705_1	NODE_9348_length_3247_cov_7.215705_1 # 286 # 588 # -1 # ID=9348_1;partial=00;start_type=ATG;rbs_motif=None;rbs_spacer=None;gc_cont=0.587	Moorea producens 3L;Moorea producens	Cyanobacteria	WP_008191451.1 IS200/IS605 family element transposase accessory protein TnpB [Moorea producens]	51.8	85	40	1	1.9x10^-17	84.2
NODE_9348_length_3247_cov_7.215705_3	NODE_9348_length_3247_cov_7.215705_3 # 1669 # 2823 # -1 # ID=9348_3;partial=00;start_type=ATG;rbs_motif=None;rbs_spacer=None;gc_cont=0.655	Oscillatoria acuminata PCC 6304	Cyanobacteria	AFY80357.1 transposase [Oscillatoria acuminata PCC 6304]	40.3	380	198	11	1.0x10^-66	98.2
NODE_9348_length_3247_cov_7.215705_4	NODE_9348_length_3247_cov_7.215705_4 # 2864 # 3247 # -1 # ID=9348_4;partial=01;start_type=Edge;rbs_motif=None;rbs_spacer=None;gc_cont=0.693	Cylindrospermum stagnale PCC 7417;Cylindrospermum stagnale	Cyanobacteria	WP_015210833.1 IS607 family transposase [Cylindrospermum stagnale]	40.4	94	40	2	2.7x10^-08	66.4
NODE_9358_length_3246_cov_2.893876_2	NODE_9358_length_3246_cov_2.893876_2 # 2670 # 2951 # -1 # ID=9358_2;partial=00;start_type=ATG;rbs_motif=None;rbs_spacer=None;gc_cont=0.433	Acaryochloris marina;Acaryochloris marina MBIC11017	Cyanobacteria	WP_012166804.1 DUF1993 domain-containing protein [Acaryochloris marina]	52.5	40	19	0	8.7x10^-04	42.6
NODE_9391_length_3237_cov_4.944373_2	NODE_9391_length_3237_cov_4.944373_2 # 258 # 1580 # -1 # ID=9391_2;partial=00;start_type=ATG;rbs_motif=None;rbs_spacer=None;gc_cont=0.410	Microcystis aeruginosa;Microcystis aeruginosa PCC 7806;Microcystis aeruginosa DIANCHI905;Microcystis aeruginosa PCC 7806SL;Microcystis aeruginosa Ma_AC_P_19900807_S300	Cyanobacteria	WP_002745531.1 protein kinase family protein [Microcystis aeruginosa]	34.7	259	162	4	2.5x10^-37	58.3
NODE_9428_length_3230_cov_2.390590_4	NODE_9428_length_3230_cov_2.390590_4 # 2074 # 2862 # -1 # ID=9428_4;partial=00;start_type=GTG;rbs_motif=None;rbs_spacer=None;gc_cont=0.734	Chamaesiphon minutus PCC 6605;Chamaesiphon minutus	Cyanobacteria	WP_015161336.1 7-carboxy-7-deazaguanine synthase QueE [Chamaesiphon minutus]	39.8	259	153	3	1.2x10^-39	98.5
NODE_9428_length_3230_cov_2.390590_5	NODE_9428_length_3230_cov_2.390590_5 # 2859 # 3230 # -1 # ID=9428_5;partial=01;start_type=Edge;rbs_motif=None;rbs_spacer=None;gc_cont=0.739	Crinalium epipsammum;Crinalium epipsammum PCC 9333	Cyanobacteria	WP_015205306.1 7-cyano-7-deazaguanine synthase QueC [Crinalium epipsammum]	57.5	113	48	0	5.3x10^-33	91.1
NODE_9444_length_3226_cov_2.978057_1	NODE_9444_length_3226_cov_2.978057_1 # 171 # 1064 # 1 # ID=9444_1;partial=00;start_type=GTG;rbs_motif=GGA/GAG/AGG;rbs_spacer=5-10bp;gc_cont=0.687	Cyanobacteria;Chroococcidiopsis thermalis PCC 7203;Cyanosarcina cf. burmensis CCALA 770	Cyanobacteria	WP_015157150.1 MULTISPECIES: methyltransferase domain-containing protein [Cyanobacteria]	36.4	239	142	6	1.4x10^-31	77.9
NODE_9482_length_3218_cov_4.114850_3	NODE_9482_length_3218_cov_4.114850_3 # 2088 # 2363 # -1 # ID=9482_3;partial=00;start_type=ATG;rbs_motif=None;rbs_spacer=None;gc_cont=0.562	Limnospira indica PCC 8005;Microcoleaceae;Arthrospira sp. O9.13F	Cyanobacteria	WP_008050344.1 MULTISPECIES: BrnT family toxin [Microcoleaceae]	64.8	91	32	0	1.2x10^-26	98.9
NODE_9516_length_3212_cov_2.300486_3	NODE_9516_length_3212_cov_2.300486_3 # 1044 # 3212 # -1 # ID=9516_3;partial=01;start_type=Edge;rbs_motif=None;rbs_spacer=None;gc_cont=0.531	Gloeothece verrucosa PCC 7822	Cyanobacteria	ADN14733.1 DNA-cytosine methyltransferase [Gloeothece verrucosa PCC 7822]	44.8	707	344	10	4.0x10^-165	93.2
NODE_9528_length_3209_cov_2.803374_4	NODE_9528_length_3209_cov_2.803374_4 # 1355 # 2671 # -1 # ID=9528_4;partial=00;start_type=ATG;rbs_motif=None;rbs_spacer=None;gc_cont=0.709	Calothrix sp. PCC 7507	Cyanobacteria	WP_015130125.1 site-2 protease family protein [Calothrix sp. PCC 7507]	31.4	363	236	6	7.8x10^-39	81.1
NODE_9529_length_3208_cov_21.294385_4	NODE_9529_length_3208_cov_21.294385_4 # 2187 # 3206 # 1 # ID=9529_4;partial=01;start_type=ATG;rbs_motif=GGA/GAG/AGG;rbs_spacer=5-10bp;gc_cont=0.394	Moorea producens 3L;Moorea producens	Cyanobacteria	WP_008178302.1 SIS domain-containing protein [Moorea producens]	34.4	337	216	3	7.4x10^-45	97.9
NODE_9557_length_3203_cov_2.773407_3	NODE_9557_length_3203_cov_2.773407_3 # 2608 # 3201 # 1 # ID=9557_3;partial=01;start_type=ATG;rbs_motif=GGAG/GAGG;rbs_spacer=5-10bp;gc_cont=0.529	Nostocales;Tolypothrix sp. PCC 7601;Fremyella diplosiphon NIES-3275	Cyanobacteria	WP_045873950.1 MULTISPECIES: glucose-6-phosphate dehydrogenase [Nostocales]	47.9	192	99	1	2.4x10^-43	97.0
NODE_9570_length_3200_cov_3.656362_3	NODE_9570_length_3200_cov_3.656362_3 # 1609 # 2631 # 1 # ID=9570_3;partial=00;start_type=ATG;rbs_motif=GGA/GAG/AGG;rbs_spacer=5-10bp;gc_cont=0.558	Cyanobacterium stanieri PCC 7202	Cyanobacteria	AFZ47812.1 ketol-acid reductoisomerase [Cyanobacterium stanieri PCC 7202]	64.9	328	115	0	5.2x10^-115	96.2
NODE_9612_length_3190_cov_4.117205_2	NODE_9612_length_3190_cov_4.117205_2 # 1124 # 2959 # 1 # ID=9612_2;partial=00;start_type=GTG;rbs_motif=None;rbs_spacer=None;gc_cont=0.339	[Oscillatoria] sp. PCC 6506;Kamptonema	Cyanobacteria	WP_007357211.1 MULTISPECIES: tetratricopeptide repeat protein [Kamptonema]	46.3	588	295	9	4.5x10^-133	94.9
NODE_9659_length_3183_cov_2.983312_1	NODE_9659_length_3183_cov_2.983312_1 # 1 # 402 # -1 # ID=9659_1;partial=10;start_type=GTG;rbs_motif=GGA/GAG/AGG;rbs_spacer=5-10bp;gc_cont=0.644	Synechococcus sp. PCC 6312	Cyanobacteria	WP_015124658.1 hypothetical protein [Synechococcus sp. PCC 6312]	66.4	119	40	0	8.5x10^-45	88.8
NODE_9669_length_3181_cov_3.227898_1	NODE_9669_length_3181_cov_3.227898_1 # 1 # 378 # -1 # ID=9669_1;partial=10;start_type=ATG;rbs_motif=AGGAGG;rbs_spacer=5-10bp;gc_cont=0.608	Calothrix sp. PCC 7507	Cyanobacteria	WP_015130166.1 alkene reductase [Calothrix sp. PCC 7507]	74.6	122	30	1	5.5x10^-46	96.0
NODE_9689_length_3177_cov_3.215738_4	NODE_9689_length_3177_cov_3.215738_4 # 2986 # 3177 # -1 # ID=9689_4;partial=01;start_type=Edge;rbs_motif=None;rbs_spacer=None;gc_cont=0.589	Gloeocapsa sp. PCC 7428	Cyanobacteria	WP_015188305.1 CoA-disulfide reductase [Gloeocapsa sp. PCC 7428]	73.6	53	14	0	2.3x10^-16	82.8
NODE_9701_length_3173_cov_15.725213_4	NODE_9701_length_3173_cov_15.725213_4 # 2577 # 3173 # -1 # ID=9701_4;partial=01;start_type=Edge;rbs_motif=None;rbs_spacer=None;gc_cont=0.705	Microcoleus sp. PCC 7113	Cyanobacteria	WP_015182762.1 DUF58 domain-containing protein [Microcoleus sp. PCC 7113]	31.9	116	74	3	7.5x10^-05	56.8
NODE_9714_length_3170_cov_9.340453_2	NODE_9714_length_3170_cov_9.340453_2 # 789 # 2084 # 1 # ID=9714_2;partial=00;start_type=ATG;rbs_motif=None;rbs_spacer=None;gc_cont=0.684	Anabaena cylindrica;Anabaena cylindrica PCC 7122	Cyanobacteria	WP_015214250.1 ImmA/IrrE family metallo-endopeptidase [Anabaena cylindrica]	27.0	371	229	11	2.5x10^-13	82.9
NODE_9721_length_3169_cov_4.253452_3	NODE_9721_length_3169_cov_4.253452_3 # 1337 # 3169 # 1 # ID=9721_3;partial=01;start_type=ATG;rbs_motif=AATAA;rbs_spacer=3bp;gc_cont=0.389	Acaryochloris sp. CCMEE 5410	Cyanobacteria	WP_010479799.1 glucosidase [Acaryochloris sp. CCMEE 5410]	55.8	609	255	5	2.3x10^-214	98.5
NODE_9780_length_3157_cov_2.690429_4	NODE_9780_length_3157_cov_2.690429_4 # 1327 # 1650 # 1 # ID=9780_4;partial=00;start_type=GTG;rbs_motif=GGA/GAG/AGG;rbs_spacer=5-10bp;gc_cont=0.549	Chamaesiphon minutus PCC 6605;Chamaesiphon minutus	Cyanobacteria	WP_015160353.1 ABC transporter ATP-binding protein/permease [Chamaesiphon minutus]	50.6	81	40	0	6.9x10^-13	75.0
NODE_9803_length_3151_cov_2.367063_2	NODE_9803_length_3151_cov_2.367063_2 # 523 # 2115 # 1 # ID=9803_2;partial=00;start_type=ATG;rbs_motif=None;rbs_spacer=None;gc_cont=0.602	Oscillatoriales cyanobacterium JSC-12	Cyanobacteria	WP_009768269.1 AAA family ATPase [Oscillatoriales cyanobacterium JSC-12]	39.2	479	287	2	9.7x10^-84	90.2
NODE_9914_length_3128_cov_2.684772_2	NODE_9914_length_3128_cov_2.684772_2 # 815 # 1849 # 1 # ID=9914_2;partial=00;start_type=ATG;rbs_motif=GGAG/GAGG;rbs_spacer=5-10bp;gc_cont=0.570	Cyanobacterium aponinum;Cyanobacterium aponinum PCC 10605	Cyanobacteria	WP_015218489.1 FkbM family methyltransferase [Cyanobacterium aponinum]	45.1	244	131	2	4.2x10^-56	70.4
NODE_9930_length_3125_cov_3.856905_2	NODE_9930_length_3125_cov_3.856905_2 # 104 # 442 # -1 # ID=9930_2;partial=00;start_type=GTG;rbs_motif=AGGA;rbs_spacer=5-10bp;gc_cont=0.584	Nostocales;Tolypothrix sp. PCC 7601;Fremyella diplosiphon NIES-3275	Cyanobacteria	WP_045870298.1 MULTISPECIES: type II toxin-antitoxin system RelE/ParE family toxin [Nostocales]	54.9	102	46	0	2.4x10^-24	90.3
NODE_9965_length_3118_cov_3.496824_3	NODE_9965_length_3118_cov_3.496824_3 # 1297 # 1917 # 1 # ID=9965_3;partial=00;start_type=ATG;rbs_motif=TAA;rbs_spacer=8bp;gc_cont=0.275	Prochlorococcus marinus str. MIT 9215	Cyanobacteria	ABV49759.1 possible heat shock protein DnaJ [Prochlorococcus marinus str. MIT 9215]	48.4	62	31	1	4.4x10^-08	30.0
NODE_9983_length_3114_cov_3.123535_5	NODE_9983_length_3114_cov_3.123535_5 # 2352 # 3113 # 1 # ID=9983_5;partial=01;start_type=ATG;rbs_motif=GGAGG;rbs_spacer=5-10bp;gc_cont=0.402	Oscillatoriales cyanobacterium JSC-12	Cyanobacteria	WP_009555847.1 IS110 family transposase [Oscillatoriales cyanobacterium JSC-12]	27.1	247	168	5	5.2x10^-11	94.1
NODE_10033_length_3105_cov_5.109469_1	NODE_10033_length_3105_cov_5.109469_1 # 2 # 184 # -1 # ID=10033_1;partial=10;start_type=GTG;rbs_motif=None;rbs_spacer=None;gc_cont=0.661	Gloeothece verrucosa PCC 7822;Gloeothece verrucosa	Cyanobacteria	WP_013334785.1 IS4 family transposase [Gloeothece verrucosa]	50.8	59	29	0	2.9x10^-08	96.7
NODE_10033_length_3105_cov_5.109469_2	NODE_10033_length_3105_cov_5.109469_2 # 148 # 1275 # -1 # ID=10033_2;partial=00;start_type=TTG;rbs_motif=None;rbs_spacer=None;gc_cont=0.630	Nostoc sp. PCC 7524	Cyanobacteria	WP_015137267.1 IS4 family transposase [Nostoc sp. PCC 7524]	33.5	334	209	6	3.1x10^-44	88.8
NODE_10057_length_3099_cov_9.120458_1	NODE_10057_length_3099_cov_9.120458_1 # 267 # 665 # -1 # ID=10057_1;partial=00;start_type=ATG;rbs_motif=None;rbs_spacer=None;gc_cont=0.358	Anabaena cylindrica;Anabaena cylindrica PCC 7122	Cyanobacteria	WP_015213151.1 putative toxin-antitoxin system toxin component, PIN family [Anabaena cylindrica]	41.3	126	72	2	4.2x10^-12	94.0
NODE_10105_length_3090_cov_2.353021_5	NODE_10105_length_3090_cov_2.353021_5 # 2983 # 3090 # 1 # ID=10105_5;partial=01;start_type=ATG;rbs_motif=GGAGG;rbs_spacer=5-10bp;gc_cont=0.593	Chroococcidiopsis thermalis;Chroococcidiopsis thermalis PCC 7203	Cyanobacteria	WP_015154933.1 pyridoxal phosphate-dependent aminotransferase [Chroococcidiopsis thermalis]	72.2	36	10	0	2.1x10^-06	100.0
NODE_10154_length_3080_cov_2.404673_1	NODE_10154_length_3080_cov_2.404673_1 # 1 # 315 # 1 # ID=10154_1;partial=10;start_type=Edge;rbs_motif=None;rbs_spacer=None;gc_cont=0.689	Thermosynechococcus elongatus;Thermosynechococcus elongatus BP-1	Cyanobacteria	WP_011056143.1 sulfide:quinone reductase [Thermosynechococcus elongatus]	36.4	110	64	3	1.0x10^-05	99.0
NODE_10158_length_3079_cov_2.816057_2	NODE_10158_length_3079_cov_2.816057_2 # 586 # 1350 # -1 # ID=10158_2;partial=00;start_type=ATG;rbs_motif=GGA/GAG/AGG;rbs_spacer=5-10bp;gc_cont=0.638	Oscillatoria nigro-viridis PCC 7112	Cyanobacteria	AFZ10597.1 hypothetical protein Osc7112_6447 (plasmid) [Oscillatoria nigro-viridis PCC 7112]	52.1	48	19	2	3.6x10^-04	18.8
NODE_10206_length_3071_cov_3.109715_5	NODE_10206_length_3071_cov_3.109715_5 # 2585 # 3070 # 1 # ID=10206_5;partial=01;start_type=ATG;rbs_motif=AGGAG;rbs_spacer=5-10bp;gc_cont=0.545	Halothece sp. PCC 7418	Cyanobacteria	WP_015227801.1 cytochrome c oxidase subunit I [Halothece sp. PCC 7418]	39.4	66	36	1	7.7x10^-08	38.3
NODE_10239_length_3065_cov_4.312457_4	NODE_10239_length_3065_cov_4.312457_4 # 2708 # 3064 # 1 # ID=10239_4;partial=01;start_type=ATG;rbs_motif=None;rbs_spacer=None;gc_cont=0.633	Rivularia sp. PCC 7116	Cyanobacteria	WP_015117535.1 fimbria/pilus periplasmic chaperone [Rivularia sp. PCC 7116]	35.3	116	74	1	1.1x10^-11	96.6
NODE_10283_length_3056_cov_3.685900_6	NODE_10283_length_3056_cov_3.685900_6 # 2440 # 2979 # 1 # ID=10283_6;partial=00;start_type=ATG;rbs_motif=GGxGG;rbs_spacer=5-10bp;gc_cont=0.417	Cyanobium gracile;Cyanobium gracile PCC 6307	Cyanobacteria	WP_015109414.1 50S ribosomal protein L6 [Cyanobium gracile]	52.0	179	86	0	2.5x10^-44	99.4
NODE_10299_length_3054_cov_2.329347_3	NODE_10299_length_3054_cov_2.329347_3 # 1619 # 2254 # 1 # ID=10299_3;partial=00;start_type=ATG;rbs_motif=AGGAG;rbs_spacer=5-10bp;gc_cont=0.659	Synechococcus sp. PCC 7502	Cyanobacteria	WP_015167988.1 peroxiredoxin [Synechococcus sp. PCC 7502]	72.2	212	58	1	3.3x10^-91	99.5
NODE_10381_length_3038_cov_14.038131_1	NODE_10381_length_3038_cov_14.038131_1 # 3 # 260 # 1 # ID=10381_1;partial=10;start_type=Edge;rbs_motif=None;rbs_spacer=None;gc_cont=0.419	Chroococcidiopsis;Chroococcidiopsis thermalis PCC 7203;Chroococcidiopsis sp. CCALA 051	Cyanobacteria	WP_015155286.1 MULTISPECIES: resolvase [Chroococcidiopsis]	39.5	76	44	1	1.3x10^-06	86.0
NODE_10387_length_3038_cov_2.549983_2	NODE_10387_length_3038_cov_2.549983_2 # 779 # 1288 # -1 # ID=10387_2;partial=00;start_type=ATG;rbs_motif=None;rbs_spacer=None;gc_cont=0.500	Microcoleus sp. PCC 7113	Cyanobacteria	WP_015186366.1 hypothetical protein [Microcoleus sp. PCC 7113]	49.1	108	55	0	2.3x10^-23	63.5
NODE_10400_length_3036_cov_8.168099_3	NODE_10400_length_3036_cov_8.168099_3 # 1171 # 1998 # -1 # ID=10400_3;partial=00;start_type=TTG;rbs_motif=GGA/GAG/AGG;rbs_spacer=5-10bp;gc_cont=0.560	Acaryochloris marina;Acaryochloris marina MBIC11017	Cyanobacteria	WP_012166550.1 streptomycin biosynthesis regulator [Acaryochloris marina]	48.8	172	83	1	5.8x10^-40	62.3
NODE_10411_length_3035_cov_2.089752_2	NODE_10411_length_3035_cov_2.089752_2 # 560 # 3034 # -1 # ID=10411_2;partial=01;start_type=Edge;rbs_motif=None;rbs_spacer=None;gc_cont=0.457	[Oscillatoria] sp. PCC 6506	Cyanobacteria	CBN55722.1 condensin subunit Smc [[Oscillatoria] sp. PCC 6506]	26.9	688	460	10	2.7x10^-56	80.1
NODE_10449_length_3027_cov_2.637241_1	NODE_10449_length_3027_cov_2.637241_1 # 2 # 1894 # -1 # ID=10449_1;partial=10;start_type=GTG;rbs_motif=None;rbs_spacer=None;gc_cont=0.564	Stanieria cyanosphaera;Stanieria cyanosphaera PCC 7437	Cyanobacteria	WP_015194690.1 PD-(D/E)XK nuclease family protein [Stanieria cyanosphaera]	26.4	356	233	14	3.6x10^-13	52.6
NODE_10471_length_3023_cov_8.287638_2	NODE_10471_length_3023_cov_8.287638_2 # 2234 # 2971 # 1 # ID=10471_2;partial=00;start_type=ATG;rbs_motif=GGA/GAG/AGG;rbs_spacer=5-10bp;gc_cont=0.663	Cyanobacterium stanieri PCC 7202	Cyanobacteria	AFZ46526.1 integrase family protein [Cyanobacterium stanieri PCC 7202]	61.0	231	90	0	4.5x10^-76	93.9
NODE_10488_length_3021_cov_3.802695_2	NODE_10488_length_3021_cov_3.802695_2 # 812 # 1204 # 1 # ID=10488_2;partial=00;start_type=ATG;rbs_motif=AGGAG;rbs_spacer=5-10bp;gc_cont=0.323	Calothrix parietina;Calothrix sp. PCC 6303	Cyanobacteria	WP_015198380.1 YggT family protein [Calothrix parietina]	41.7	96	56	0	4.3x10^-09	73.3
NODE_10499_length_3020_cov_2.330453_2	NODE_10499_length_3020_cov_2.330453_2 # 1142 # 2830 # 1 # ID=10499_2;partial=00;start_type=ATG;rbs_motif=None;rbs_spacer=None;gc_cont=0.686	Microcoleus vaginatus;Microcoleus vaginatus FGP-2	Cyanobacteria	WP_006635747.1 EAL domain-containing protein [Microcoleus vaginatus]	40.0	592	296	11	1.6x10^-105	97.7
NODE_10572_length_3006_cov_2.934700_3	NODE_10572_length_3006_cov_2.934700_3 # 1086 # 3005 # 1 # ID=10572_3;partial=01;start_type=ATG;rbs_motif=None;rbs_spacer=None;gc_cont=0.536	Leptolyngbya sp. PCC 7375	Cyanobacteria	WP_006514246.1 EAL domain-containing protein [Leptolyngbya sp. PCC 7375]	34.9	505	315	6	1.6x10^-72	77.5
NODE_10596_length_3002_cov_3.121043_2	NODE_10596_length_3002_cov_3.121043_2 # 1390 # 1659 # 1 # ID=10596_2;partial=00;start_type=ATG;rbs_motif=GGAG/GAGG;rbs_spacer=5-10bp;gc_cont=0.678	Synechococcus sp. PCC 7002;Synechococcus sp. PCC 8807;Synechococcus sp. 7002;Synechococcus sp. OG1;unclassified Synechococcus	Cyanobacteria	WP_012305842.1 MULTISPECIES: HypC/HybG/HupF family hydrogenase formation chaperone [unclassified Synechococcus]	52.6	78	37	0	8.6x10^-17	86.7
NODE_10637_length_2994_cov_2.441925_1	NODE_10637_length_2994_cov_2.441925_1 # 99 # 1055 # -1 # ID=10637_1;partial=00;start_type=ATG;rbs_motif=TAA;rbs_spacer=12bp;gc_cont=0.424	Calothrix sp. PCC 6303	Cyanobacteria	AFY99420.1 hypothetical protein Cal6303_0337 [Calothrix sp. PCC 6303]	51.1	280	131	2	2.9x10^-75	86.5
NODE_10666_length_2989_cov_2.953878_1	NODE_10666_length_2989_cov_2.953878_1 # 3 # 272 # 1 # ID=10666_1;partial=10;start_type=Edge;rbs_motif=None;rbs_spacer=None;gc_cont=0.385	Limnospira indica PCC 8005;Arthrospira platensis C1	Cyanobacteria	CCE19163.1 ATP-dependent zinc-metalloprotease [Limnospira indica PCC 8005]	46.5	71	38	0	1.9x10^-08	78.9
NODE_10690_length_2985_cov_1.855843_2	NODE_10690_length_2985_cov_1.855843_2 # 1027 # 2985 # 1 # ID=10690_2;partial=01;start_type=ATG;rbs_motif=None;rbs_spacer=None;gc_cont=0.498	Calothrix sp. PCC 7507	Cyanobacteria	WP_015130815.1 ATP-dependent DNA helicase RecG [Calothrix sp. PCC 7507]	37.9	655	310	11	3.9x10^-103	97.4
NODE_10693_length_2984_cov_2.821841_3	NODE_10693_length_2984_cov_2.821841_3 # 2429 # 2983 # 1 # ID=10693_3;partial=01;start_type=ATG;rbs_motif=GGAG/GAGG;rbs_spacer=5-10bp;gc_cont=0.746	Chamaesiphon minutus PCC 6605;Chamaesiphon minutus	Cyanobacteria	WP_015161001.1 TetR/AcrR family transcriptional regulator [Chamaesiphon minutus]	45.7	162	85	3	3.5x10^-25	87.0
NODE_10710_length_2980_cov_2.643884_2	NODE_10710_length_2980_cov_2.643884_2 # 1064 # 1744 # 1 # ID=10710_2;partial=00;start_type=ATG;rbs_motif=3Base/5BMM;rbs_spacer=13-15bp;gc_cont=0.542	Nostocaceae;Nostoc sp. PCC 7120;Trichormus variabilis NIES-23	Cyanobacteria	WP_010997345.1 MULTISPECIES: SOS response-associated peptidase [Nostocaceae]	43.6	225	123	4	6.0x10^-51	98.7
NODE_10767_length_2970_cov_3.811819_2	NODE_10767_length_2970_cov_3.811819_2 # 847 # 1482 # -1 # ID=10767_2;partial=00;start_type=ATG;rbs_motif=AATAA;rbs_spacer=8bp;gc_cont=0.292	[Oscillatoria] sp. PCC 6506;Kamptonema	Cyanobacteria	WP_007357335.1 MULTISPECIES: HAD-IA family hydrolase [Kamptonema]	35.8	212	130	2	1.2x10^-32	98.1
NODE_10817_length_2963_cov_3.702045_1	NODE_10817_length_2963_cov_3.702045_1 # 3 # 1379 # -1 # ID=10817_1;partial=10;start_type=ATG;rbs_motif=None;rbs_spacer=None;gc_cont=0.707	Chroococcidiopsis thermalis;Chroococcidiopsis thermalis PCC 7203	Cyanobacteria	WP_015156558.1 polysaccharide biosynthesis protein [Chroococcidiopsis thermalis]	48.9	360	165	4	1.3x10^-97	75.4
NODE_10822_length_2962_cov_3.831746_2	NODE_10822_length_2962_cov_3.831746_2 # 1550 # 2458 # 1 # ID=10822_2;partial=00;start_type=ATG;rbs_motif=GGA/GAG/AGG;rbs_spacer=11-12bp;gc_cont=0.624	Nostoc sp. PCC 7107	Cyanobacteria	WP_015115695.1 helix-turn-helix domain-containing protein [Nostoc sp. PCC 7107]	26.8	261	182	5	4.8x10^-19	84.5
NODE_10922_length_2946_cov_3.377084_2	NODE_10922_length_2946_cov_3.377084_2 # 159 # 788 # -1 # ID=10922_2;partial=00;start_type=GTG;rbs_motif=AGxAGG/AGGxGG;rbs_spacer=11-12bp;gc_cont=0.756	Halothece sp. PCC 7418	Cyanobacteria	WP_015225073.1 uracil-DNA glycosylase [Halothece sp. PCC 7418]	40.5	195	106	5	2.6x10^-32	88.1
NODE_10975_length_2937_cov_2.827046_3	NODE_10975_length_2937_cov_2.827046_3 # 922 # 2064 # 1 # ID=10975_3;partial=00;start_type=ATG;rbs_motif=AGGA;rbs_spacer=5-10bp;gc_cont=0.694	Oscillatoriales cyanobacterium JSC-12	Cyanobacteria	WP_009554325.1 Re/Si-specific NAD(P)(+) transhydrogenase subunit alpha [Oscillatoriales cyanobacterium JSC-12]	53.2	385	173	3	3.8x10^-98	99.5
NODE_11038_length_2928_cov_2.601214_2	NODE_11038_length_2928_cov_2.601214_2 # 1339 # 2898 # -1 # ID=11038_2;partial=00;start_type=GTG;rbs_motif=None;rbs_spacer=None;gc_cont=0.679	Pleurocapsa minor;Pleurocapsa sp. PCC 7327	Cyanobacteria	WP_015146010.1 hypothetical protein [Pleurocapsa minor]	23.2	508	353	9	2.5x10^-20	95.6
NODE_11142_length_2911_cov_3.559626_3	NODE_11142_length_2911_cov_3.559626_3 # 2677 # 2910 # -1 # ID=11142_3;partial=01;start_type=Edge;rbs_motif=None;rbs_spacer=None;gc_cont=0.675	Pseudanabaena sp. PCC 7367	Cyanobacteria	WP_015164459.1 30S ribosomal protein S12 [Pseudanabaena sp. PCC 7367]	83.8	74	12	0	4.2x10^-28	94.9
NODE_11162_length_2909_cov_2.134795_1	NODE_11162_length_2909_cov_2.134795_1 # 2 # 217 # 1 # ID=11162_1;partial=10;start_type=Edge;rbs_motif=None;rbs_spacer=None;gc_cont=0.662	Crinalium epipsammum;Crinalium epipsammum PCC 9333	Cyanobacteria	WP_015201638.1 SDR family oxidoreductase [Crinalium epipsammum]	54.9	71	32	0	2.0x10^-16	98.6
NODE_11202_length_2903_cov_1.629323_3	NODE_11202_length_2903_cov_1.629323_3 # 1033 # 2901 # 1 # ID=11202_3;partial=01;start_type=ATG;rbs_motif=None;rbs_spacer=None;gc_cont=0.575	Microcoleus sp. PCC 7113	Cyanobacteria	WP_015186237.1 DDE-type integrase/transposase/recombinase [Microcoleus sp. PCC 7113]	48.5	691	284	8	1.3x10^-180	100.0
NODE_11299_length_2885_cov_13.072879_1	NODE_11299_length_2885_cov_13.072879_1 # 2 # 304 # -1 # ID=11299_1;partial=10;start_type=ATG;rbs_motif=None;rbs_spacer=None;gc_cont=0.455	Crinalium epipsammum;Crinalium epipsammum PCC 9333	Cyanobacteria	WP_015205625.1 recombinase family protein [Crinalium epipsammum]	44.8	96	50	2	9.3x10^-12	95.0
NODE_11335_length_2879_cov_2.724927_2	NODE_11335_length_2879_cov_2.724927_2 # 1073 # 1738 # 1 # ID=11335_2;partial=00;start_type=ATG;rbs_motif=AGGAG;rbs_spacer=5-10bp;gc_cont=0.422	Oscillatoria acuminata PCC 6304;Oscillatoria acuminata	Cyanobacteria	WP_015150174.1 carbonic anhydrase [Oscillatoria acuminata]	41.1	192	104	3	2.8x10^-29	84.2
NODE_11357_length_2875_cov_3.128457_2	NODE_11357_length_2875_cov_3.128457_2 # 895 # 2316 # -1 # ID=11357_2;partial=00;start_type=ATG;rbs_motif=AGGA;rbs_spacer=5-10bp;gc_cont=0.655	Gloeocapsa sp. PCC 7428	Cyanobacteria	WP_015188305.1 CoA-disulfide reductase [Gloeocapsa sp. PCC 7428]	57.5	442	183	2	4.8x10^-143	92.4
NODE_11394_length_2869_cov_3.123632_2	NODE_11394_length_2869_cov_3.123632_2 # 1149 # 2330 # -1 # ID=11394_2;partial=00;start_type=GTG;rbs_motif=GGAG/GAGG;rbs_spacer=5-10bp;gc_cont=0.692	Leptolyngbya sp. PCC 7376	Cyanobacteria	WP_015133881.1 1-deoxy-D-xylulose-5-phosphate reductoisomerase [Leptolyngbya sp. PCC 7376]	52.0	377	177	2	4.3x10^-97	94.7
NODE_11415_length_2865_cov_2.585829_4	NODE_11415_length_2865_cov_2.585829_4 # 1798 # 2742 # 1 # ID=11415_4;partial=00;start_type=ATG;rbs_motif=None;rbs_spacer=None;gc_cont=0.693	Oscillatoria acuminata PCC 6304;Oscillatoria acuminata	Cyanobacteria	WP_015147240.1 CHAD domain-containing protein [Oscillatoria acuminata]	24.7	295	173	7	7.4x10^-07	85.4
NODE_11416_length_2865_cov_1.950694_1	NODE_11416_length_2865_cov_1.950694_1 # 1 # 2532 # 1 # ID=11416_1;partial=10;start_type=Edge;rbs_motif=None;rbs_spacer=None;gc_cont=0.568	Microcoleus vaginatus;Microcoleus vaginatus FGP-2	Cyanobacteria	WP_006633234.1 CHAT domain-containing protein [Microcoleus vaginatus]	36.3	317	185	8	9.8x10^-38	37.0
NODE_11437_length_2861_cov_4.982443_1	NODE_11437_length_2861_cov_4.982443_1 # 1 # 564 # 1 # ID=11437_1;partial=10;start_type=Edge;rbs_motif=None;rbs_spacer=None;gc_cont=0.534	Rivularia sp. PCC 7116	Cyanobacteria	WP_015117299.1 DUF262 domain-containing protein [Rivularia sp. PCC 7116]	41.0	183	108	0	2.1x10^-33	97.3
NODE_11460_length_2858_cov_5.868180_1	NODE_11460_length_2858_cov_5.868180_1 # 1 # 528 # -1 # ID=11460_1;partial=10;start_type=GTG;rbs_motif=GGA/GAG/AGG;rbs_spacer=5-10bp;gc_cont=0.453	Oscillatoria acuminata PCC 6304;Oscillatoria acuminata	Cyanobacteria	WP_015149996.1 SpoIIE family protein phosphatase [Oscillatoria acuminata]	32.1	168	98	5	6.4x10^-08	90.9
NODE_11492_length_2853_cov_4.570433_2	NODE_11492_length_2853_cov_4.570433_2 # 684 # 1409 # 1 # ID=11492_2;partial=00;start_type=GTG;rbs_motif=GGA/GAG/AGG;rbs_spacer=5-10bp;gc_cont=0.669	Chamaesiphon minutus PCC 6605;Chamaesiphon minutus	Cyanobacteria	WP_015159594.1 SOS response-associated peptidase [Chamaesiphon minutus]	40.1	207	106	6	1.3x10^-32	81.0
NODE_11494_length_2853_cov_2.813646_2	NODE_11494_length_2853_cov_2.813646_2 # 611 # 1162 # -1 # ID=11494_2;partial=00;start_type=GTG;rbs_motif=AGxAGG/AGGxGG;rbs_spacer=5-10bp;gc_cont=0.591	Acaryochloris marina;Acaryochloris marina MBIC11017	Cyanobacteria	WP_012161070.1 dTDP-4-dehydrorhamnose 3,5-epimerase [Acaryochloris marina]	56.6	175	76	0	1.9x10^-55	95.1
NODE_11494_length_2853_cov_2.813646_3	NODE_11494_length_2853_cov_2.813646_3 # 1159 # 2052 # -1 # ID=11494_3;partial=00;start_type=ATG;rbs_motif=GGAGG;rbs_spacer=5-10bp;gc_cont=0.617	Crinalium epipsammum;Crinalium epipsammum PCC 9333	Cyanobacteria	WP_015204417.1 glucose-1-phosphate thymidylyltransferase RfbA [Crinalium epipsammum]	68.4	288	91	0	5.6x10^-113	96.6
NODE_11559_length_2843_cov_1.896171_1	NODE_11559_length_2843_cov_1.896171_1 # 2 # 622 # 1 # ID=11559_1;partial=10;start_type=Edge;rbs_motif=None;rbs_spacer=None;gc_cont=0.581	Microcoleus sp. PCC 7113	Cyanobacteria	WP_015211559.1 AAA family ATPase [Microcoleus sp. PCC 7113]	30.7	166	111	3	1.9x10^-11	80.2
NODE_11572_length_2841_cov_2.410096_2	NODE_11572_length_2841_cov_2.410096_2 # 1080 # 1580 # -1 # ID=11572_2;partial=00;start_type=ATG;rbs_motif=None;rbs_spacer=None;gc_cont=0.411	Nostoc sp. PCC 7524	Cyanobacteria	WP_015141561.1 DNA starvation/stationary phase protection protein Dps [Nostoc sp. PCC 7524]	54.1	159	73	0	1.5x10^-43	95.2
NODE_11588_length_2839_cov_2.394912_1	NODE_11588_length_2839_cov_2.394912_1 # 2 # 1855 # -1 # ID=11588_1;partial=10;start_type=ATG;rbs_motif=None;rbs_spacer=None;gc_cont=0.591	Crinalium epipsammum;Crinalium epipsammum PCC 9333	Cyanobacteria	WP_015204243.1 DUF262 domain-containing protein [Crinalium epipsammum]	59.2	603	245	1	1.5x10^-213	97.6
NODE_11636_length_2832_cov_3.232902_2	NODE_11636_length_2832_cov_3.232902_2 # 351 # 2252 # -1 # ID=11636_2;partial=00;start_type=ATG;rbs_motif=AGGA;rbs_spacer=5-10bp;gc_cont=0.585	Gloeothece verrucosa PCC 7822;Gloeothece verrucosa	Cyanobacteria	WP_013334632.1 PKD domain-containing protein [Gloeothece verrucosa]	33.3	354	223	12	2.7x10^-24	54.1
NODE_11688_length_2824_cov_2.823137_2	NODE_11688_length_2824_cov_2.823137_2 # 243 # 614 # 1 # ID=11688_2;partial=00;start_type=TTG;rbs_motif=GGxGG;rbs_spacer=5-10bp;gc_cont=0.634	Cyanobacteria;Chroococcidiopsis thermalis PCC 7203;Chroococcidiopsis cubana CCALA 043;Cyanosarcina cf. burmensis CCALA 770	Cyanobacteria	WP_015153656.1 MULTISPECIES: winged helix-turn-helix transcriptional regulator [Cyanobacteria]	56.3	96	42	0	3.8x10^-23	77.4
NODE_11809_length_2805_cov_3.594100_1	NODE_11809_length_2805_cov_3.594100_1 # 1 # 795 # 1 # ID=11809_1;partial=10;start_type=Edge;rbs_motif=None;rbs_spacer=None;gc_cont=0.663	Chamaesiphon minutus PCC 6605;Chamaesiphon minutus	Cyanobacteria	WP_015328802.1 fructose-bisphosphate aldolase class I [Chamaesiphon minutus]	68.7	262	79	1	1.8x10^-94	98.9
NODE_11845_length_2799_cov_4.993263_2	NODE_11845_length_2799_cov_4.993263_2 # 787 # 2187 # 1 # ID=11845_2;partial=00;start_type=ATG;rbs_motif=GGAG/GAGG;rbs_spacer=5-10bp;gc_cont=0.637	Nostocales;Tolypothrix sp. PCC 7601;Fremyella diplosiphon NIES-3275	Cyanobacteria	WP_045873950.1 MULTISPECIES: glucose-6-phosphate dehydrogenase [Nostocales]	54.7	455	206	0	1.3x10^-145	97.4
NODE_11884_length_2794_cov_4.372328_1	NODE_11884_length_2794_cov_4.372328_1 # 3 # 935 # 1 # ID=11884_1;partial=10;start_type=Edge;rbs_motif=None;rbs_spacer=None;gc_cont=0.445	Cylindrospermum stagnale PCC 7417;Cylindrospermum stagnale	Cyanobacteria	WP_015186399.1 NAD(P)-dependent alcohol dehydrogenase [Cylindrospermum stagnale]	59.0	312	116	5	2.1x10^-99	98.4
NODE_11899_length_2792_cov_3.555722_2	NODE_11899_length_2792_cov_3.555722_2 # 847 # 1719 # -1 # ID=11899_2;partial=00;start_type=ATG;rbs_motif=GGxGG;rbs_spacer=5-10bp;gc_cont=0.693	Stanieria cyanosphaera;Stanieria cyanosphaera PCC 7437	Cyanobacteria	WP_015195182.1 phytanoyl-CoA dioxygenase [Stanieria cyanosphaera]	30.3	211	137	4	1.1x10^-25	72.5
NODE_11945_length_2787_cov_1.495489_1	NODE_11945_length_2787_cov_1.495489_1 # 3 # 1232 # -1 # ID=11945_1;partial=10;start_type=ATG;rbs_motif=None;rbs_spacer=None;gc_cont=0.673	Oscillatoria acuminata PCC 6304;Oscillatoria acuminata	Cyanobacteria	WP_015149422.1 DUF4968 domain-containing protein [Oscillatoria acuminata]	43.0	351	171	6	1.2x10^-73	84.4
NODE_12021_length_2776_cov_3.524726_1	NODE_12021_length_2776_cov_3.524726_1 # 1 # 1773 # 1 # ID=12021_1;partial=10;start_type=Edge;rbs_motif=None;rbs_spacer=None;gc_cont=0.649	Chamaesiphon minutus PCC 6605;Chamaesiphon minutus	Cyanobacteria	WP_015160011.1 non-ribosomal peptide synthetase [Chamaesiphon minutus]	35.9	565	314	13	2.7x10^-79	89.5
NODE_12021_length_2776_cov_3.524726_2	NODE_12021_length_2776_cov_3.524726_2 # 1812 # 2549 # 1 # ID=12021_2;partial=00;start_type=ATG;rbs_motif=AGGAG;rbs_spacer=5-10bp;gc_cont=0.592	Nostocales;Tolypothrix sp. PCC 7601;Fremyella diplosiphon NIES-3275	Cyanobacteria	WP_052335279.1 MULTISPECIES: methyltransferase domain-containing protein [Nostocales]	40.4	225	127	3	8.0x10^-41	89.0
NODE_12054_length_2772_cov_3.547826_2	NODE_12054_length_2772_cov_3.547826_2 # 713 # 1696 # -1 # ID=12054_2;partial=00;start_type=ATG;rbs_motif=None;rbs_spacer=None;gc_cont=0.498	Oscillatoria acuminata PCC 6304;Oscillatoria acuminata	Cyanobacteria	WP_015149528.1 alpha-E domain-containing protein [Oscillatoria acuminata]	59.1	313	127	1	8.3x10^-102	95.4
NODE_12170_length_2756_cov_1.785850_3	NODE_12170_length_2756_cov_1.785850_3 # 1959 # 2756 # 1 # ID=12170_3;partial=01;start_type=ATG;rbs_motif=AGGA/GGAG/GAGG;rbs_spacer=11-12bp;gc_cont=0.624	Chamaesiphon minutus PCC 6605;Chamaesiphon minutus	Cyanobacteria	WP_015157890.1 GTPase of tubulin/FtsZ family [Chamaesiphon minutus]	52.6	266	119	3	5.5x10^-72	97.7
NODE_12190_length_2753_cov_6.038462_3	NODE_12190_length_2753_cov_6.038462_3 # 1637 # 1906 # -1 # ID=12190_3;partial=00;start_type=ATG;rbs_motif=TAAA;rbs_spacer=13bp;gc_cont=0.352	Synechococcus sp. PCC 6312	Cyanobacteria	WP_015123916.1 type II toxin-antitoxin system RelE/ParE family toxin [Synechococcus sp. PCC 6312]	41.6	89	51	1	1.0x10^-14	98.9
NODE_12328_length_2733_cov_2.640061_1	NODE_12328_length_2733_cov_2.640061_1 # 2 # 670 # 1 # ID=12328_1;partial=10;start_type=Edge;rbs_motif=None;rbs_spacer=None;gc_cont=0.587	Cyanobacteria;Chroococcidiopsis thermalis PCC 7203;Cyanosarcina cf. burmensis CCALA 770	Cyanobacteria	WP_015156657.1 MULTISPECIES: sugar ABC transporter permease [Cyanobacteria]	67.4	218	71	0	5.9x10^-75	97.8
NODE_12328_length_2733_cov_2.640061_2	NODE_12328_length_2733_cov_2.640061_2 # 667 # 1482 # 1 # ID=12328_2;partial=00;start_type=ATG;rbs_motif=GGAGG;rbs_spacer=5-10bp;gc_cont=0.596	Gloeocapsa sp. PCC 7428	Cyanobacteria	WP_015190567.1 carbohydrate ABC transporter permease [Gloeocapsa sp. PCC 7428]	71.3	258	74	0	1.6x10^-98	94.9
NODE_12331_length_2732_cov_6.046065_2	NODE_12331_length_2732_cov_6.046065_2 # 1798 # 2124 # -1 # ID=12331_2;partial=00;start_type=ATG;rbs_motif=None;rbs_spacer=None;gc_cont=0.685	Gloeocapsa sp. PCC 7428	Cyanobacteria	WP_015187837.1 nucleotidyltransferase [Gloeocapsa sp. PCC 7428]	53.2	62	29	0	1.2x10^-09	56.9
NODE_12343_length_2730_cov_4.365348_1	NODE_12343_length_2730_cov_4.365348_1 # 18 # 653 # 1 # ID=12343_1;partial=00;start_type=GTG;rbs_motif=GGAG/GAGG;rbs_spacer=5-10bp;gc_cont=0.678	Synechococcus sp. PCC 6312	Cyanobacteria	WP_015123072.1 TMEM165/GDT1 family protein [Synechococcus sp. PCC 6312]	40.2	107	53	2	1.2x10^-08	45.3
NODE_12361_length_2728_cov_3.214148_2	NODE_12361_length_2728_cov_3.214148_2 # 1835 # 2728 # 1 # ID=12361_2;partial=01;start_type=ATG;rbs_motif=GGxGG;rbs_spacer=5-10bp;gc_cont=0.724	Geitlerinema sp. PCC 7407	Cyanobacteria	WP_015172515.1 response regulator [Geitlerinema sp. PCC 7407]	32.8	241	146	6	2.4x10^-23	77.5
NODE_12371_length_2727_cov_2.700000_2	NODE_12371_length_2727_cov_2.700000_2 # 1236 # 2726 # 1 # ID=12371_2;partial=01;start_type=ATG;rbs_motif=None;rbs_spacer=None;gc_cont=0.632	Synechococcus sp. PCC 6312	Cyanobacteria	WP_015124141.1 acetolactate synthase large subunit [Synechococcus sp. PCC 6312]	52.2	502	231	2	2.0x10^-144	100.0
NODE_12484_length_2710_cov_3.463415_3	NODE_12484_length_2710_cov_3.463415_3 # 1662 # 1886 # 1 # ID=12484_3;partial=00;start_type=ATG;rbs_motif=GGAG/GAGG;rbs_spacer=5-10bp;gc_cont=0.627	Pleurocapsa sp. PCC 7327	Cyanobacteria	AFY78590.1 putative addiction module antidote [Pleurocapsa sp. PCC 7327]	61.1	72	28	0	3.5x10^-16	96.0
NODE_12484_length_2710_cov_3.463415_4	NODE_12484_length_2710_cov_3.463415_4 # 1883 # 2284 # 1 # ID=12484_4;partial=00;start_type=GTG;rbs_motif=None;rbs_spacer=None;gc_cont=0.689	Moorea producens 3L;Moorea producens	Cyanobacteria	WP_008185843.1 type II toxin-antitoxin system death-on-curing family toxin [Moorea producens]	45.6	125	66	1	8.8x10^-26	93.3
NODE_12495_length_2708_cov_15.729950_2	NODE_12495_length_2708_cov_15.729950_2 # 1089 # 2414 # -1 # ID=12495_2;partial=00;start_type=ATG;rbs_motif=GGA/GAG/AGG;rbs_spacer=11-12bp;gc_cont=0.661	[Oscillatoria] sp. PCC 6506;Kamptonema	Cyanobacteria	WP_007357482.1 MULTISPECIES: diguanylate cyclase [Kamptonema]	42.5	325	184	2	1.3x10^-70	72.9
NODE_12530_length_2705_cov_1.745151_3	NODE_12530_length_2705_cov_1.745151_3 # 2237 # 2704 # -1 # ID=12530_3;partial=01;start_type=Edge;rbs_motif=None;rbs_spacer=None;gc_cont=0.667	Thermosynechococcus elongatus;Thermosynechococcus elongatus BP-1	Cyanobacteria	WP_011056088.1 bifunctional phosphoribosyl-AMP cyclohydrolase/phosphoribosyl-ATP diphosphatase HisIE [Thermosynechococcus elongatus]	60.2	118	47	0	2.1x10^-31	75.6
NODE_12538_length_2704_cov_1.535506_2	NODE_12538_length_2704_cov_1.535506_2 # 1061 # 1654 # -1 # ID=12538_2;partial=00;start_type=TTG;rbs_motif=GGAG/GAGG;rbs_spacer=5-10bp;gc_cont=0.633	Leptolyngbya sp. PCC 7375	Cyanobacteria	WP_006513468.1 IS5 family transposase [Leptolyngbya sp. PCC 7375]	36.4	195	108	4	1.8x10^-27	92.4
NODE_12553_length_2702_cov_2.453981_2	NODE_12553_length_2702_cov_2.453981_2 # 311 # 1843 # 1 # ID=12553_2;partial=00;start_type=GTG;rbs_motif=GGAGG;rbs_spacer=5-10bp;gc_cont=0.664	Oscillatoriales cyanobacterium JSC-12	Cyanobacteria	WP_009768175.1 NADH-quinone oxidoreductase subunit M [Oscillatoriales cyanobacterium JSC-12]	26.1	459	322	6	5.9x10^-30	88.1
NODE_12701_length_2680_cov_3.254994_2	NODE_12701_length_2680_cov_3.254994_2 # 2397 # 2678 # -1 # ID=12701_2;partial=01;start_type=Edge;rbs_motif=None;rbs_spacer=None;gc_cont=0.571	Leptolyngbya sp. PCC 7376	Cyanobacteria	WP_015135050.1 dioxygenase [Leptolyngbya sp. PCC 7376]	43.5	62	33	2	3.2x10^-06	64.9
NODE_12727_length_2676_cov_4.264810_2	NODE_12727_length_2676_cov_4.264810_2 # 635 # 1828 # 1 # ID=12727_2;partial=00;start_type=GTG;rbs_motif=AGGAG;rbs_spacer=5-10bp;gc_cont=0.585	Microcystis aeruginosa NIES-843	Cyanobacteria	BAG02240.1 glycosyl transferase group 1 [Microcystis aeruginosa NIES-843]	29.8	396	239	10	3.2x10^-39	96.2
NODE_12768_length_2670_cov_2.171451_2	NODE_12768_length_2670_cov_2.171451_2 # 641 # 1813 # 1 # ID=12768_2;partial=00;start_type=ATG;rbs_motif=None;rbs_spacer=None;gc_cont=0.734	Cyanobium gracile;Cyanobium gracile PCC 6307	Cyanobacteria	WP_015107753.1 adenosine kinase [Cyanobium gracile]	43.8	329	179	1	4.2x10^-60	84.1
NODE_12808_length_2664_cov_3.000788_1	NODE_12808_length_2664_cov_3.000788_1 # 1 # 897 # 1 # ID=12808_1;partial=10;start_type=Edge;rbs_motif=None;rbs_spacer=None;gc_cont=0.353	Moorea producens 3L;Moorea producens	Cyanobacteria	WP_008190442.1 FkbM family methyltransferase [Moorea producens]	29.2	209	132	4	1.0x10^-13	66.9
NODE_12936_length_2646_cov_3.381104_4	NODE_12936_length_2646_cov_3.381104_4 # 1923 # 2645 # 1 # ID=12936_4;partial=01;start_type=ATG;rbs_motif=TAA;rbs_spacer=9bp;gc_cont=0.391	Oscillatoria acuminata PCC 6304;Oscillatoria acuminata	Cyanobacteria	WP_015151910.1 glycosyltransferase family 4 protein [Oscillatoria acuminata]	36.6	224	121	7	2.4x10^-26	91.7
NODE_13014_length_2637_cov_3.574900_1	NODE_13014_length_2637_cov_3.574900_1 # 2 # 1585 # 1 # ID=13014_1;partial=10;start_type=Edge;rbs_motif=None;rbs_spacer=None;gc_cont=0.476	Anabaena cylindrica;Anabaena cylindrica PCC 7122	Cyanobacteria	WP_015212650.1 tRNA lysidine(34) synthetase TilS [Anabaena cylindrica]	39.6	101	57	2	3.4x10^-12	18.8
NODE_13122_length_2625_cov_2.342674_2	NODE_13122_length_2625_cov_2.342674_2 # 334 # 1374 # 1 # ID=13122_2;partial=00;start_type=ATG;rbs_motif=GGAG/GAGG;rbs_spacer=5-10bp;gc_cont=0.422	Leptolyngbya sp. PCC 7376	Cyanobacteria	WP_015133146.1 NADH-quinone oxidoreductase subunit NuoH [Leptolyngbya sp. PCC 7376]	37.6	359	184	6	3.1x10^-54	95.4
NODE_13128_length_2624_cov_2.877052_1	NODE_13128_length_2624_cov_2.877052_1 # 1 # 1137 # 1 # ID=13128_1;partial=10;start_type=Edge;rbs_motif=None;rbs_spacer=None;gc_cont=0.679	Gloeocapsa sp. PCC 7428	Cyanobacteria	WP_015186682.1 glycosyltransferase family 39 protein [Gloeocapsa sp. PCC 7428]	31.5	181	119	4	6.6x10^-10	47.5
NODE_13243_length_2612_cov_3.047887_1	NODE_13243_length_2612_cov_3.047887_1 # 1 # 147 # -1 # ID=13243_1;partial=10;start_type=ATG;rbs_motif=GGA/GAG/AGG;rbs_spacer=5-10bp;gc_cont=0.517	Microcystis;Microcystis viridis NIES-102;Microcystis aeruginosa PCC 7941;Microcystis aeruginosa NIES-88;Microcystis aeruginosa NIES-843;Microcystis aeruginosa SPC777;Microcystis aeruginosa PCC 9806;Microcystis aeruginosa PCC 9809;Microcystis sp. 0824;Microcystis aeruginosa NIES-2549;Microcystis aeruginosa NIES-2481;Microcystis aeruginosa CACIAM 03;Microcystis aeruginosa KW;Microcystis aeruginosa …	Cyanobacteria	WP_002776225.1 MULTISPECIES: type II toxin-antitoxin system HicB family antitoxin [Microcystis]	73.5	49	13	0	1.7x10^-14	100.0
NODE_13281_length_2607_cov_4.442339_6	NODE_13281_length_2607_cov_4.442339_6 # 1855 # 2286 # 1 # ID=13281_6;partial=00;start_type=ATG;rbs_motif=GGA/GAG/AGG;rbs_spacer=5-10bp;gc_cont=0.532	Rivularia sp. PCC 7116	Cyanobacteria	WP_015116774.1 DUF86 domain-containing protein [Rivularia sp. PCC 7116]	35.9	103	66	0	9.2x10^-13	71.5
NODE_13315_length_2603_cov_2.075525_1	NODE_13315_length_2603_cov_2.075525_1 # 3 # 938 # 1 # ID=13315_1;partial=10;start_type=Edge;rbs_motif=None;rbs_spacer=None;gc_cont=0.601	[Oscillatoria] sp. PCC 6506;Kamptonema	Cyanobacteria	WP_007354669.1 MULTISPECIES: M48 family metalloprotease [Kamptonema]	42.7	82	43	2	7.8x10^-09	25.0
NODE_13381_length_2595_cov_2.397488_2	NODE_13381_length_2595_cov_2.397488_2 # 506 # 1159 # 1 # ID=13381_2;partial=00;start_type=ATG;rbs_motif=GGA/GAG/AGG;rbs_spacer=5-10bp;gc_cont=0.731	Cyanobium gracile;Cyanobium gracile PCC 6307	Cyanobacteria	WP_015109676.1 imidazoleglycerol-phosphate dehydratase HisB [Cyanobium gracile]	50.7	211	97	3	1.5x10^-43	95.4
NODE_13459_length_2584_cov_17.943834_1	NODE_13459_length_2584_cov_17.943834_1 # 3 # 1766 # -1 # ID=13459_1;partial=10;start_type=ATG;rbs_motif=GGAG/GAGG;rbs_spacer=5-10bp;gc_cont=0.471	Crinalium epipsammum;Crinalium epipsammum PCC 9333	Cyanobacteria	WP_015204971.1 alpha-1,4-glucan--maltose-1-phosphate maltosyltransferase [Crinalium epipsammum]	47.4	586	301	4	3.8x10^-158	98.6
NODE_13499_length_2580_cov_3.280881_1	NODE_13499_length_2580_cov_3.280881_1 # 2 # 400 # -1 # ID=13499_1;partial=10;start_type=ATG;rbs_motif=TAA;rbs_spacer=6bp;gc_cont=0.333	Cyanobacterium stanieri PCC 7202	Cyanobacteria	AFZ48722.1 HAD-superfamily hydrolase, subfamily IA, variant 1 [Cyanobacterium stanieri PCC 7202]	35.4	127	82	0	4.1x10^-15	95.5
NODE_13545_length_2574_cov_1.795260_3	NODE_13545_length_2574_cov_1.795260_3 # 2000 # 2572 # 1 # ID=13545_3;partial=01;start_type=GTG;rbs_motif=GGGG;rbs_spacer=5bp;gc_cont=0.667	Moorea producens 3L;Moorea producens	Cyanobacteria	WP_008183867.1 methionine synthase [Moorea producens]	62.6	179	64	2	1.1x10^-53	92.1
NODE_13592_length_2569_cov_1.760033_2	NODE_13592_length_2569_cov_1.760033_2 # 727 # 2283 # -1 # ID=13592_2;partial=00;start_type=ATG;rbs_motif=None;rbs_spacer=None;gc_cont=0.624	Pleurocapsa minor;Pleurocapsa sp. PCC 7327	Cyanobacteria	WP_015146010.1 hypothetical protein [Pleurocapsa minor]	28.0	418	279	6	3.1x10^-34	78.6
NODE_13665_length_2561_cov_2.062449_2	NODE_13665_length_2561_cov_2.062449_2 # 1137 # 1619 # -1 # ID=13665_2;partial=00;start_type=ATG;rbs_motif=GGAG/GAGG;rbs_spacer=5-10bp;gc_cont=0.584	Oscillatoriales cyanobacterium JSC-12	Cyanobacteria	WP_009555807.1 hypothetical protein [Oscillatoriales cyanobacterium JSC-12]	39.3	107	60	3	1.8x10^-12	64.0
NODE_13690_length_2558_cov_2.136158_2	NODE_13690_length_2558_cov_2.136158_2 # 1663 # 2556 # -1 # ID=13690_2;partial=01;start_type=Edge;rbs_motif=None;rbs_spacer=None;gc_cont=0.636	Cylindrospermum stagnale PCC 7417;Cylindrospermum stagnale	Cyanobacteria	WP_015210002.1 glycosyltransferase family 4 protein [Cylindrospermum stagnale]	30.2	301	185	9	8.0x10^-19	98.0
NODE_13692_length_2557_cov_4.162140_4	NODE_13692_length_2557_cov_4.162140_4 # 2349 # 2555 # -1 # ID=13692_4;partial=01;start_type=Edge;rbs_motif=None;rbs_spacer=None;gc_cont=0.551	Crinalium epipsammum;Crinalium epipsammum PCC 9333	Cyanobacteria	WP_015201200.1 IS607 family transposase [Crinalium epipsammum]	64.2	67	24	0	1.9x10^-16	97.1
NODE_13723_length_2553_cov_3.922094_2	NODE_13723_length_2553_cov_3.922094_2 # 433 # 1404 # 1 # ID=13723_2;partial=00;start_type=ATG;rbs_motif=AGGA;rbs_spacer=5-10bp;gc_cont=0.703	Cyanobacteria;Chroococcidiopsis thermalis PCC 7203;Chroococcidiopsis cubana SAG 39.79;Chroococcidiopsis cubana CCALA 043;Cyanosarcina cf. burmensis CCALA 770	Cyanobacteria	WP_015156654.1 MULTISPECIES: sugar-binding transcriptional regulator [Cyanobacteria]	45.2	321	172	1	6.3x10^-70	99.1
NODE_13744_length_2551_cov_3.523102_1	NODE_13744_length_2551_cov_3.523102_1 # 3 # 581 # -1 # ID=13744_1;partial=10;start_type=ATG;rbs_motif=None;rbs_spacer=None;gc_cont=0.383	Cyanobacterium stanieri PCC 7202	Cyanobacteria	AFZ48036.1 LOR/SDH bifunctional protein conserved domain protein [Cyanobacterium stanieri PCC 7202]	42.1	190	104	4	7.9x10^-36	96.4
NODE_13754_length_2550_cov_2.425506_2	NODE_13754_length_2550_cov_2.425506_2 # 200 # 1273 # -1 # ID=13754_2;partial=00;start_type=ATG;rbs_motif=GGGGG;rbs_spacer=13bp;gc_cont=0.655	Chroococcidiopsis thermalis PCC 7203	Cyanobacteria	AFY86807.1 glycosyl transferase group 1 [Chroococcidiopsis thermalis PCC 7203]	35.0	311	187	5	2.4x10^-30	85.2
NODE_13762_length_2549_cov_2.752271_1	NODE_13762_length_2549_cov_2.752271_1 # 2 # 412 # 1 # ID=13762_1;partial=10;start_type=Edge;rbs_motif=None;rbs_spacer=None;gc_cont=0.749	Geitlerinema sp. PCC 7407	Cyanobacteria	WP_015171955.1 response regulator [Geitlerinema sp. PCC 7407]	45.0	131	65	2	2.9x10^-16	90.5
NODE_13763_length_2549_cov_2.744839_3	NODE_13763_length_2549_cov_2.744839_3 # 887 # 2107 # 1 # ID=13763_3;partial=00;start_type=ATG;rbs_motif=GGA/GAG/AGG;rbs_spacer=5-10bp;gc_cont=0.672	Cyanobium gracile;Cyanobium gracile PCC 6307	Cyanobacteria	WP_015108237.1 bifunctional 3,4-dihydroxy-2-butanone-4-phosphate synthase RibB/GTP cyclohydrolase II RibA [Cyanobium gracile]	59.1	399	155	3	1.6x10^-126	96.8
NODE_13823_length_2541_cov_7.839271_4	NODE_13823_length_2541_cov_7.839271_4 # 1903 # 2286 # 1 # ID=13823_4;partial=00;start_type=GTG;rbs_motif=None;rbs_spacer=None;gc_cont=0.372	Microcystis;Microcystis viridis NIES-102;Microcystis aeruginosa NIES-843;Microcystis aeruginosa PCC 9808;Microcystis aeruginosa PCC 9717;Microcystis flos-aquae TF09;Microcystis sp. Msp_OC_L_20101000_S702	Cyanobacteria	WP_002761361.1 MULTISPECIES: type II toxin-antitoxin system VapC family toxin [Microcystis]	33.6	113	69	3	1.5x10^-06	87.5
NODE_13862_length_2537_cov_1.603734_2	NODE_13862_length_2537_cov_1.603734_2 # 1873 # 2535 # 1 # ID=13862_2;partial=01;start_type=ATG;rbs_motif=None;rbs_spacer=None;gc_cont=0.448	Microcystis aeruginosa;Microcystis aeruginosa PCC 7806;Microcystis aeruginosa PCC 7806SL;Microcystis aeruginosa Ma_AC_P_19900807_S300	Cyanobacteria	WP_036399609.1 AMP-binding protein [Microcystis aeruginosa]	33.1	178	107	5	2.9x10^-18	79.6
NODE_13877_length_2535_cov_2.061877_3	NODE_13877_length_2535_cov_2.061877_3 # 763 # 1104 # -1 # ID=13877_3;partial=00;start_type=GTG;rbs_motif=None;rbs_spacer=None;gc_cont=0.365	Nostoc sp. PCC 7107	Cyanobacteria	WP_015112260.1 type II toxin-antitoxin system PemK/MazF family toxin [Nostoc sp. PCC 7107]	58.9	112	46	0	1.2x10^-31	98.2
NODE_13877_length_2535_cov_2.061877_6	NODE_13877_length_2535_cov_2.061877_6 # 1805 # 2074 # 1 # ID=13877_6;partial=00;start_type=ATG;rbs_motif=TAAA;rbs_spacer=13bp;gc_cont=0.330	Calothrix parietina;Calothrix sp. PCC 6303	Cyanobacteria	WP_015198851.1 type II toxin-antitoxin system RelE/ParE family toxin [Calothrix parietina]	38.1	84	51	1	3.2x10^-11	93.3
NODE_13926_length_2529_cov_2.472107_1	NODE_13926_length_2529_cov_2.472107_1 # 2 # 193 # 1 # ID=13926_1;partial=10;start_type=Edge;rbs_motif=None;rbs_spacer=None;gc_cont=0.646	Synechococcus sp. PCC 6312	Cyanobacteria	WP_015123224.1 DNA gyrase subunit A [Synechococcus sp. PCC 6312]	40.3	62	35	1	7.7x10^-04	93.8
NODE_14080_length_2513_cov_2.687343_3	NODE_14080_length_2513_cov_2.687343_3 # 2151 # 2513 # 1 # ID=14080_3;partial=01;start_type=TTG;rbs_motif=GGA/GAG/AGG;rbs_spacer=5-10bp;gc_cont=0.669	Cyanobacterium aponinum;Cyanobacterium aponinum PCC 10605	Cyanobacteria	WP_015218490.1 glycosyltransferase [Cyanobacterium aponinum]	40.0	110	65	1	3.1x10^-14	90.1
NODE_14126_length_2508_cov_1.914322_7	NODE_14126_length_2508_cov_1.914322_7 # 1909 # 2460 # -1 # ID=14126_7;partial=00;start_type=ATG;rbs_motif=GGA/GAG/AGG;rbs_spacer=5-10bp;gc_cont=0.351	Microcoleus sp. PCC 7113	Cyanobacteria	WP_015180617.1 HNH endonuclease [Microcoleus sp. PCC 7113]	45.8	48	25	1	5.8x10^-04	26.1
NODE_14142_length_2506_cov_4.933586_2	NODE_14142_length_2506_cov_4.933586_2 # 892 # 2376 # -1 # ID=14142_2;partial=00;start_type=ATG;rbs_motif=GGA/GAG/AGG;rbs_spacer=5-10bp;gc_cont=0.692	Microcystis;Microcystis viridis NIES-102;Microcystis aeruginosa NIES-843;Microcystis aeruginosa PCC 9809;Microcystis flos-aquae DF17	Cyanobacteria	WP_002798621.1 MULTISPECIES: glutamate synthase subunit beta [Microcystis]	70.2	494	147	0	1.6x10^-213	99.8
NODE_14158_length_2504_cov_2.928902_4	NODE_14158_length_2504_cov_2.928902_4 # 1923 # 2504 # -1 # ID=14158_4;partial=01;start_type=Edge;rbs_motif=None;rbs_spacer=None;gc_cont=0.617	Cylindrospermum stagnale PCC 7417;Cylindrospermum stagnale	Cyanobacteria	WP_015328356.1 AAA family ATPase [Cylindrospermum stagnale]	36.5	192	122	0	3.2x10^-37	99.0
NODE_14174_length_2503_cov_2.819865_2	NODE_14174_length_2503_cov_2.819865_2 # 1302 # 2003 # -1 # ID=14174_2;partial=00;start_type=ATG;rbs_motif=AGGAG;rbs_spacer=5-10bp;gc_cont=0.675	Leptolyngbya sp. PCC 7375	Cyanobacteria	WP_006515617.1 type 1 glutamine amidotransferase domain-containing protein [Leptolyngbya sp. PCC 7375]	52.2	224	107	0	2.4x10^-58	95.7
NODE_14191_length_2501_cov_2.239259_3	NODE_14191_length_2501_cov_2.239259_3 # 781 # 1338 # 1 # ID=14191_3;partial=00;start_type=ATG;rbs_motif=AGGAGG;rbs_spacer=5-10bp;gc_cont=0.557	Oscillatoria acuminata PCC 6304;Oscillatoria acuminata	Cyanobacteria	WP_015149105.1 peroxiredoxin [Oscillatoria acuminata]	25.5	145	104	2	1.8x10^-05	75.8
NODE_14241_length_2494_cov_3.331221_3	NODE_14241_length_2494_cov_3.331221_3 # 1920 # 2492 # 1 # ID=14241_3;partial=01;start_type=ATG;rbs_motif=None;rbs_spacer=None;gc_cont=0.384	Oscillatoria acuminata PCC 6304	Cyanobacteria	AFY81776.1 hypothetical protein Oscil6304_2112 [Oscillatoria acuminata PCC 6304]	32.7	159	102	3	4.2x10^-13	81.2
NODE_14290_length_2488_cov_2.373147_2	NODE_14290_length_2488_cov_2.373147_2 # 682 # 2169 # -1 # ID=14290_2;partial=00;start_type=GTG;rbs_motif=None;rbs_spacer=None;gc_cont=0.342	Oscillatoriales cyanobacterium JSC-12	Cyanobacteria	WP_009556620.1 DUF2142 domain-containing protein [Oscillatoriales cyanobacterium JSC-12]	27.0	444	272	14	6.2x10^-24	85.3
NODE_14291_length_2488_cov_1.705633_1	NODE_14291_length_2488_cov_1.705633_1 # 3 # 845 # 1 # ID=14291_1;partial=10;start_type=Edge;rbs_motif=None;rbs_spacer=None;gc_cont=0.606	Leptolyngbya sp. PCC 7375	Cyanobacteria	WP_006514728.1 Asp-tRNA(Asn)/Glu-tRNA(Gln) amidotransferase subunit GatA [Leptolyngbya sp. PCC 7375]	57.4	277	117	1	6.5x10^-79	98.2
NODE_14450_length_2467_cov_4.441880_1	NODE_14450_length_2467_cov_4.441880_1 # 1 # 387 # -1 # ID=14450_1;partial=10;start_type=ATG;rbs_motif=GGA/GAG/AGG;rbs_spacer=5-10bp;gc_cont=0.413	Microcystis aeruginosa PCC 7806	Cyanobacteria	CAO89215.1 unnamed protein product [Microcystis aeruginosa PCC 7806]	33.1	136	77	6	4.7x10^-08	98.4
NODE_14540_length_2457_cov_2.840343_2	NODE_14540_length_2457_cov_2.840343_2 # 609 # 2000 # 1 # ID=14540_2;partial=00;start_type=ATG;rbs_motif=AGGAG;rbs_spacer=5-10bp;gc_cont=0.680	Chroococcidiopsis thermalis;Chroococcidiopsis thermalis PCC 7203	Cyanobacteria	WP_015153682.1 class II fumarate hydratase [Chroococcidiopsis thermalis]	73.9	456	119	0	1.8x10^-190	98.3
NODE_14545_length_2456_cov_3.639330_1	NODE_14545_length_2456_cov_3.639330_1 # 299 # 1255 # -1 # ID=14545_1;partial=00;start_type=GTG;rbs_motif=GGxGG;rbs_spacer=5-10bp;gc_cont=0.571	Nostocales;Tolypothrix sp. PCC 7601;Fremyella diplosiphon NIES-3275	Cyanobacteria	WP_045874468.1 MULTISPECIES: hypothetical protein [Nostocales]	26.8	366	205	11	1.6x10^-17	96.6
NODE_14837_length_2426_cov_1.885167_2	NODE_14837_length_2426_cov_1.885167_2 # 196 # 756 # -1 # ID=14837_2;partial=00;start_type=ATG;rbs_motif=AATAA;rbs_spacer=7bp;gc_cont=0.385	Rivularia sp. PCC 7116	Cyanobacteria	WP_015118135.1 GNAT family N-acetyltransferase [Rivularia sp. PCC 7116]	34.4	180	113	4	1.7x10^-22	96.3
NODE_14853_length_2423_cov_4.432927_4	NODE_14853_length_2423_cov_4.432927_4 # 1828 # 2133 # 1 # ID=14853_4;partial=00;start_type=ATG;rbs_motif=AGGAG;rbs_spacer=5-10bp;gc_cont=0.556	Leptolyngbya sp. PCC 7375	Cyanobacteria	WP_006518481.1 AbrB/MazE/SpoVT family DNA-binding domain-containing protein [Leptolyngbya sp. PCC 7375]	63.9	72	26	0	2.0x10^-17	70.6
NODE_14873_length_2421_cov_2.924150_1	NODE_14873_length_2421_cov_2.924150_1 # 1 # 792 # 1 # ID=14873_1;partial=10;start_type=Edge;rbs_motif=None;rbs_spacer=None;gc_cont=0.408	Cyanobacteria;Chroococcidiopsis thermalis PCC 7203;Chroococcidiopsis cubana SAG 39.79;Chroococcidiopsis cubana CCALA 043;Cyanosarcina cf. burmensis CCALA 770	Cyanobacteria	WP_015153364.1 MULTISPECIES: HNH endonuclease [Cyanobacteria]	38.8	67	26	1	1.3x10^-04	25.4
NODE_14911_length_2416_cov_2.519004_3	NODE_14911_length_2416_cov_2.519004_3 # 1553 # 2416 # -1 # ID=14911_3;partial=01;start_type=Edge;rbs_motif=None;rbs_spacer=None;gc_cont=0.714	Tolypothrix sp. PCC 7601	Cyanobacteria	EKF04538.1 putative SAM dependent methyltransferase [Tolypothrix sp. PCC 7601]	38.2	267	158	6	1.3x10^-34	91.7
NODE_14920_length_2415_cov_1.729895_2	NODE_14920_length_2415_cov_1.729895_2 # 1085 # 2413 # 1 # ID=14920_2;partial=01;start_type=ATG;rbs_motif=GGAGG;rbs_spacer=5-10bp;gc_cont=0.509	Crinalium epipsammum;Crinalium epipsammum PCC 9333	Cyanobacteria	WP_015203595.1 AIPR family protein [Crinalium epipsammum]	41.4	437	242	9	4.9x10^-89	96.6
NODE_14990_length_2407_cov_1.838158_2	NODE_14990_length_2407_cov_1.838158_2 # 1412 # 1837 # -1 # ID=14990_2;partial=00;start_type=GTG;rbs_motif=AGGAG;rbs_spacer=5-10bp;gc_cont=0.683	Halothece sp. PCC 7418	Cyanobacteria	WP_015226137.1 bifunctional phosphoribosyl-AMP cyclohydrolase/phosphoribosyl-ATP diphosphatase HisIE [Halothece sp. PCC 7418]	63.2	106	39	0	1.0x10^-32	74.6
NODE_15039_length_2402_cov_2.095385_2	NODE_15039_length_2402_cov_2.095385_2 # 1467 # 2396 # 1 # ID=15039_2;partial=00;start_type=GTG;rbs_motif=GGA/GAG/AGG;rbs_spacer=5-10bp;gc_cont=0.741	Microcystis aeruginosa;Microcystis aeruginosa PCC 7806;Microcystis aeruginosa DIANCHI905;Microcystis aeruginosa PCC 7806SL;Microcystis aeruginosa Ma_AC_P_19900807_S300	Cyanobacteria	WP_002746585.1 prepilin peptidase [Microcystis aeruginosa]	46.1	128	69	0	1.1x10^-23	41.3
NODE_15069_length_2399_cov_2.547095_3	NODE_15069_length_2399_cov_2.547095_3 # 1958 # 2398 # 1 # ID=15069_3;partial=01;start_type=GTG;rbs_motif=GGA/GAG/AGG;rbs_spacer=5-10bp;gc_cont=0.692	Crinalium epipsammum;Crinalium epipsammum PCC 9333	Cyanobacteria	WP_015204351.1 hypothetical protein [Crinalium epipsammum]	43.1	65	37	0	8.2x10^-09	44.2
NODE_15072_length_2398_cov_5.897842_3	NODE_15072_length_2398_cov_5.897842_3 # 657 # 1355 # -1 # ID=15072_3;partial=00;start_type=ATG;rbs_motif=GGA/GAG/AGG;rbs_spacer=11-12bp;gc_cont=0.432	Cyanobium gracile PCC 6307	Cyanobacteria	AFY30062.1 2,3-diketo-5-methylthio-1-phosphopentane phosphatase/methylthioribulose-1-phosphate dehydratase [Cyanobium gracile PCC 6307]	39.2	194	112	2	1.5x10^-36	81.5
NODE_15169_length_2388_cov_5.414418_1	NODE_15169_length_2388_cov_5.414418_1 # 2 # 238 # 1 # ID=15169_1;partial=10;start_type=Edge;rbs_motif=None;rbs_spacer=None;gc_cont=0.700	[Oscillatoria] sp. PCC 6506;Kamptonema	Cyanobacteria	WP_007354264.1 MULTISPECIES: DEAD/DEAH box helicase [Kamptonema]	71.4	49	14	0	2.0x10^-14	62.0
NODE_15179_length_2388_cov_2.001327_1	NODE_15179_length_2388_cov_2.001327_1 # 3 # 323 # -1 # ID=15179_1;partial=10;start_type=ATG;rbs_motif=GGAGG;rbs_spacer=5-10bp;gc_cont=0.710	Leptolyngbya sp. PCC 7376	Cyanobacteria	WP_015134822.1 AhpC/TSA family protein [Leptolyngbya sp. PCC 7376]	50.5	103	51	0	1.2x10^-20	96.3
NODE_15266_length_2379_cov_2.560391_2	NODE_15266_length_2379_cov_2.560391_2 # 322 # 555 # 1 # ID=15266_2;partial=00;start_type=ATG;rbs_motif=GGAGG;rbs_spacer=5-10bp;gc_cont=0.679	Nostoc sp. PCC 7524	Cyanobacteria	WP_015136740.1 acylphosphatase [Nostoc sp. PCC 7524]	51.4	72	34	1	5.2x10^-10	92.3
NODE_15268_length_2379_cov_2.377886_4	NODE_15268_length_2379_cov_2.377886_4 # 2177 # 2377 # -1 # ID=15268_4;partial=01;start_type=Edge;rbs_motif=None;rbs_spacer=None;gc_cont=0.348	Anabaena cylindrica;Anabaena cylindrica PCC 7122	Cyanobacteria	WP_015212790.1 type II toxin-antitoxin system VapC family toxin [Anabaena cylindrica]	50.0	64	32	0	5.8x10^-10	95.5
NODE_15412_length_2365_cov_2.700626_3	NODE_15412_length_2365_cov_2.700626_3 # 1232 # 1474 # 1 # ID=15412_3;partial=00;start_type=ATG;rbs_motif=GGAG/GAGG;rbs_spacer=5-10bp;gc_cont=0.556	Microcystis;Microcystis aeruginosa PCC 7806;Microcystis aeruginosa DIANCHI905;Microcystis panniformis FACHB-1757;Microcystis aeruginosa PCC 7806SL;Microcystis aeruginosa KW;Microcystis aeruginosa TA09;Microcystis sp. M_OC_Ca_00000000_C217Col;Microcystis sp. M_OC_Ca_00000000_S217Cul;Microcystis sp. M_QC_C_20170808_M3Col;Microcystis panniformis Mp_MB_F_20051200_S6;Microcystis panniformis Mp_MB_F_20…	Cyanobacteria	WP_002744173.1 MULTISPECIES: DUF433 domain-containing protein [Microcystis]	46.5	71	38	0	5.2x10^-13	87.7
NODE_15412_length_2365_cov_2.700626_4	NODE_15412_length_2365_cov_2.700626_4 # 1486 # 1935 # 1 # ID=15412_4;partial=00;start_type=ATG;rbs_motif=GGA/GAG/AGG;rbs_spacer=5-10bp;gc_cont=0.607	Oscillatoriales cyanobacterium JSC-12	Cyanobacteria	WP_009556107.1 hypothetical protein [Oscillatoriales cyanobacterium JSC-12]	48.6	142	73	0	6.6x10^-30	94.7
NODE_15513_length_2353_cov_3.309075_3	NODE_15513_length_2353_cov_3.309075_3 # 1214 # 1687 # 1 # ID=15513_3;partial=00;start_type=ATG;rbs_motif=GGAG/GAGG;rbs_spacer=5-10bp;gc_cont=0.515	Oscillatoria acuminata PCC 6304;Oscillatoria acuminata	Cyanobacteria	WP_015147684.1 DUF4065 domain-containing protein [Oscillatoria acuminata]	46.3	147	77	1	1.4x10^-30	93.0
NODE_15513_length_2353_cov_3.309075_4	NODE_15513_length_2353_cov_3.309075_4 # 1791 # 2093 # 1 # ID=15513_4;partial=00;start_type=ATG;rbs_motif=GGA/GAG/AGG;rbs_spacer=5-10bp;gc_cont=0.475	[Oscillatoria] sp. PCC 6506;Kamptonema	Cyanobacteria	WP_007358048.1 MULTISPECIES: hypothetical protein [Kamptonema]	44.4	90	50	0	6.9x10^-15	89.1
NODE_15518_length_2353_cov_2.713387_2	NODE_15518_length_2353_cov_2.713387_2 # 83 # 1432 # -1 # ID=15518_2;partial=00;start_type=ATG;rbs_motif=None;rbs_spacer=None;gc_cont=0.673	Cyanobacterium stanieri PCC 7202	Cyanobacteria	AFZ47081.1 Adenylosuccinate lyase [Cyanobacterium stanieri PCC 7202]	47.3	431	226	1	1.7x10^-105	95.6
NODE_15607_length_2343_cov_4.284296_1	NODE_15607_length_2343_cov_4.284296_1 # 386 # 631 # -1 # ID=15607_1;partial=00;start_type=ATG;rbs_motif=AGGAG;rbs_spacer=5-10bp;gc_cont=0.630	Gloeocapsa sp. PCC 7428	Cyanobacteria	WP_015190525.1 hypothetical protein [Gloeocapsa sp. PCC 7428]	73.5	68	18	0	5.2x10^-21	82.9
NODE_15710_length_2334_cov_3.144540_3	NODE_15710_length_2334_cov_3.144540_3 # 1477 # 2334 # -1 # ID=15710_3;partial=01;start_type=Edge;rbs_motif=None;rbs_spacer=None;gc_cont=0.653	Gloeocapsa sp. PCC 7428	Cyanobacteria	WP_015187270.1 CTP synthase [Gloeocapsa sp. PCC 7428]	60.2	266	105	1	5.4x10^-89	92.7
NODE_15724_length_2333_cov_2.820036_1	NODE_15724_length_2333_cov_2.820036_1 # 1 # 279 # 1 # ID=15724_1;partial=10;start_type=Edge;rbs_motif=None;rbs_spacer=None;gc_cont=0.548	Oscillatoria acuminata PCC 6304;Oscillatoria acuminata	Cyanobacteria	WP_015147350.1 mechanosensitive ion channel [Oscillatoria acuminata]	43.3	67	38	0	2.1x10^-10	72.0
NODE_15780_length_2327_cov_3.725000_3	NODE_15780_length_2327_cov_3.725000_3 # 668 # 2326 # 1 # ID=15780_3;partial=01;start_type=ATG;rbs_motif=GGA/GAG/AGG;rbs_spacer=11-12bp;gc_cont=0.461	Cyanobacterium aponinum;Cyanobacterium aponinum PCC 10605	Cyanobacteria	WP_015219069.1 cytochrome c oxidase subunit I [Cyanobacterium aponinum]	34.7	479	293	7	1.6x10^-68	84.8
NODE_15899_length_2318_cov_2.271109_1	NODE_15899_length_2318_cov_2.271109_1 # 1 # 222 # -1 # ID=15899_1;partial=10;start_type=ATG;rbs_motif=GGA/GAG/AGG;rbs_spacer=5-10bp;gc_cont=0.396	Oscillatoria acuminata PCC 6304;Oscillatoria acuminata	Cyanobacteria	WP_015147464.1 hypothetical protein [Oscillatoria acuminata]	40.6	69	29	3	4.7x10^-05	83.8
NODE_15971_length_2311_cov_3.479396_2	NODE_15971_length_2311_cov_3.479396_2 # 1053 # 1802 # -1 # ID=15971_2;partial=00;start_type=ATG;rbs_motif=None;rbs_spacer=None;gc_cont=0.663	Leptolyngbya sp. PCC 7375	Cyanobacteria	WP_006519475.1 class I SAM-dependent methyltransferase [Leptolyngbya sp. PCC 7375]	41.5	246	143	1	2.0x10^-47	98.0
NODE_15986_length_2310_cov_3.635822_1	NODE_15986_length_2310_cov_3.635822_1 # 1 # 1080 # 1 # ID=15986_1;partial=10;start_type=Edge;rbs_motif=None;rbs_spacer=None;gc_cont=0.569	Crinalium epipsammum;Crinalium epipsammum PCC 9333	Cyanobacteria	WP_015204225.1 insulinase family protein [Crinalium epipsammum]	33.9	351	214	6	4.1x10^-46	95.3
NODE_16068_length_2303_cov_2.795956_1	NODE_16068_length_2303_cov_2.795956_1 # 2 # 580 # 1 # ID=16068_1;partial=10;start_type=Edge;rbs_motif=None;rbs_spacer=None;gc_cont=0.718	Cyanobium gracile;Cyanobium gracile PCC 6307	Cyanobacteria	WP_015108363.1 cupin domain-containing protein [Cyanobium gracile]	62.1	174	66	0	8.1x10^-57	90.2
NODE_16095_length_2301_cov_2.147194_2	NODE_16095_length_2301_cov_2.147194_2 # 551 # 1219 # -1 # ID=16095_2;partial=00;start_type=GTG;rbs_motif=GGT;rbs_spacer=9bp;gc_cont=0.661	Calothrix sp. PCC 7507	Cyanobacteria	WP_015130837.1 signal peptidase I [Calothrix sp. PCC 7507]	43.2	185	102	2	2.0x10^-35	82.5
NODE_16123_length_2298_cov_2.662368_2	NODE_16123_length_2298_cov_2.662368_2 # 1705 # 2298 # -1 # ID=16123_2;partial=01;start_type=Edge;rbs_motif=None;rbs_spacer=None;gc_cont=0.468	Gloeocapsa sp. PCC 7428	Cyanobacteria	WP_015189257.1 glycosyltransferase [Gloeocapsa sp. PCC 7428]	28.0	143	89	3	5.1x10^-06	67.2
NODE_16210_length_2291_cov_2.201479_2	NODE_16210_length_2291_cov_2.201479_2 # 434 # 1243 # 1 # ID=16210_2;partial=00;start_type=ATG;rbs_motif=GGxGG;rbs_spacer=5-10bp;gc_cont=0.710	Cyanobium gracile;Cyanobium gracile PCC 6307	Cyanobacteria	WP_015108586.1 hypothetical protein [Cyanobium gracile]	34.3	274	175	3	5.9x10^-29	99.6
NODE_16250_length_2287_cov_2.664352_1	NODE_16250_length_2287_cov_2.664352_1 # 3 # 275 # -1 # ID=16250_1;partial=10;start_type=GTG;rbs_motif=None;rbs_spacer=None;gc_cont=0.656	Halothece sp. PCC 7418	Cyanobacteria	WP_015227193.1 hypothetical protein [Halothece sp. PCC 7418]	47.3	91	48	0	1.5x10^-13	100.0
NODE_16369_length_2276_cov_2.032573_2	NODE_16369_length_2276_cov_2.032573_2 # 508 # 1758 # -1 # ID=16369_2;partial=00;start_type=TTG;rbs_motif=GGAGG;rbs_spacer=5-10bp;gc_cont=0.605	Thermosynechococcus elongatus;Thermosynechococcus elongatus BP-1	Cyanobacteria	WP_011056637.1 ABC transporter substrate-binding protein [Thermosynechococcus elongatus]	28.7	411	271	11	1.6x10^-25	94.5
NODE_16389_length_2273_cov_3.624884_2	NODE_16389_length_2273_cov_3.624884_2 # 286 # 804 # -1 # ID=16389_2;partial=00;start_type=ATG;rbs_motif=AGxAG;rbs_spacer=5-10bp;gc_cont=0.572	Crinalium epipsammum;Crinalium epipsammum PCC 9333	Cyanobacteria	WP_015205599.1 HNH endonuclease [Crinalium epipsammum]	31.4	169	99	3	4.8x10^-16	96.0
NODE_16544_length_2260_cov_1.758556_2	NODE_16544_length_2260_cov_1.758556_2 # 639 # 2258 # -1 # ID=16544_2;partial=01;start_type=Edge;rbs_motif=None;rbs_spacer=None;gc_cont=0.669	Chroococcidiopsis thermalis;Chroococcidiopsis thermalis PCC 7203	Cyanobacteria	WP_015163171.1 DEAD/DEAH box helicase [Chroococcidiopsis thermalis]	41.7	552	285	15	2.0x10^-92	98.9
NODE_16562_length_2258_cov_6.631159_1	NODE_16562_length_2258_cov_6.631159_1 # 2 # 277 # -1 # ID=16562_1;partial=10;start_type=ATG;rbs_motif=None;rbs_spacer=None;gc_cont=0.518	Chroococcidiopsis thermalis;Chroococcidiopsis thermalis PCC 7203	Cyanobacteria	WP_015163077.1 AAA family ATPase [Chroococcidiopsis thermalis]	57.5	87	37	0	2.0x10^-21	94.6
NODE_16612_length_2254_cov_3.023977_1	NODE_16612_length_2254_cov_3.023977_1 # 1 # 1704 # -1 # ID=16612_1;partial=10;start_type=ATG;rbs_motif=GGTG;rbs_spacer=6bp;gc_cont=0.593	Chamaesiphon minutus PCC 6605;Chamaesiphon minutus	Cyanobacteria	WP_015159296.1 ATP-binding protein [Chamaesiphon minutus]	25.2	301	164	13	8.7x10^-06	47.0
NODE_16654_length_2250_cov_2.021196_1	NODE_16654_length_2250_cov_2.021196_1 # 3 # 593 # 1 # ID=16654_1;partial=10;start_type=Edge;rbs_motif=None;rbs_spacer=None;gc_cont=0.391	Anabaena sp. 90	Cyanobacteria	WP_015080723.1 type II restriction-modification enzyme [Anabaena sp. 90]	30.7	176	113	4	1.5x10^-13	88.8
NODE_16683_length_2247_cov_2.451415_4	NODE_16683_length_2247_cov_2.451415_4 # 1910 # 2143 # -1 # ID=16683_4;partial=00;start_type=GTG;rbs_motif=3Base/5BMM;rbs_spacer=13-15bp;gc_cont=0.675	Microcoleus sp. PCC 7113	Cyanobacteria	WP_015182167.1 IS1634 family transposase [Microcoleus sp. PCC 7113]	45.2	73	39	1	3.7x10^-08	93.6
NODE_16693_length_2246_cov_3.242095_1	NODE_16693_length_2246_cov_3.242095_1 # 2 # 397 # 1 # ID=16693_1;partial=10;start_type=Edge;rbs_motif=None;rbs_spacer=None;gc_cont=0.444	Gloeocapsa sp. PCC 7428	Cyanobacteria	WP_015189257.1 glycosyltransferase [Gloeocapsa sp. PCC 7428]	39.7	63	38	0	1.7x10^-05	47.7
NODE_16861_length_2232_cov_3.025653_1	NODE_16861_length_2232_cov_3.025653_1 # 3 # 854 # 1 # ID=16861_1;partial=10;start_type=Edge;rbs_motif=None;rbs_spacer=None;gc_cont=0.545	Leptolyngbya sp. PCC 7376	Cyanobacteria	WP_015135155.1 EAL domain-containing protein [Leptolyngbya sp. PCC 7376]	31.0	303	176	9	1.6x10^-24	98.2
NODE_16865_length_2232_cov_2.131116_3	NODE_16865_length_2232_cov_2.131116_3 # 1021 # 1992 # -1 # ID=16865_3;partial=00;start_type=ATG;rbs_motif=GGA/GAG/AGG;rbs_spacer=5-10bp;gc_cont=0.616	Microcystis aeruginosa;Microcystis aeruginosa NIES-843	Cyanobacteria	WP_012265920.1 N-6 DNA methylase [Microcystis aeruginosa]	41.3	312	145	6	3.7x10^-54	84.9
NODE_16875_length_2231_cov_2.692015_1	NODE_16875_length_2231_cov_2.692015_1 # 1 # 660 # 1 # ID=16875_1;partial=10;start_type=Edge;rbs_motif=None;rbs_spacer=None;gc_cont=0.720	Dactylococcopsis salina PCC 8305;Dactylococcopsis salina	Cyanobacteria	WP_015231020.1 DUF1989 domain-containing protein [Dactylococcopsis salina]	39.1	220	128	5	1.7x10^-26	98.2
NODE_16918_length_2227_cov_5.638571_1	NODE_16918_length_2227_cov_5.638571_1 # 3 # 2123 # -1 # ID=16918_1;partial=10;start_type=ATG;rbs_motif=GGA/GAG/AGG;rbs_spacer=5-10bp;gc_cont=0.332	Cyanophage P-SSP2	0	YP_005087391.1 predicted protein [Cyanophage P-SSP2]	32.1	137	62	4	1.3x10^-06	15.3
NODE_17129_length_2212_cov_2.600959_1	NODE_17129_length_2212_cov_2.600959_1 # 3 # 2210 # 1 # ID=17129_1;partial=11;start_type=Edge;rbs_motif=None;rbs_spacer=None;gc_cont=0.594	Anabaena sp. 90	Cyanobacteria	WP_015083355.1 DNA helicase RecQ [Anabaena sp. 90]	30.4	378	246	8	2.3x10^-35	51.0
NODE_17144_length_2211_cov_2.177063_2	NODE_17144_length_2211_cov_2.177063_2 # 653 # 2209 # 1 # ID=17144_2;partial=01;start_type=ATG;rbs_motif=GGAG/GAGG;rbs_spacer=5-10bp;gc_cont=0.696	Leptolyngbya sp. PCC 7375	Cyanobacteria	WP_006512705.1 recombinase family protein [Leptolyngbya sp. PCC 7375]	42.8	514	287	5	2.7x10^-107	98.5
NODE_17154_length_2210_cov_2.268363_1	NODE_17154_length_2210_cov_2.268363_1 # 1 # 999 # 1 # ID=17154_1;partial=10;start_type=Edge;rbs_motif=None;rbs_spacer=None;gc_cont=0.641	Oscillatoriales cyanobacterium JSC-12	Cyanobacteria	WP_009767912.1 7,8-didemethyl-8-hydroxy-5-deazariboflavin synthase subunit CofH [Oscillatoriales cyanobacterium JSC-12]	49.8	315	143	5	4.5x10^-79	90.7
NODE_17167_length_2209_cov_2.247358_1	NODE_17167_length_2209_cov_2.247358_1 # 1 # 294 # 1 # ID=17167_1;partial=10;start_type=Edge;rbs_motif=None;rbs_spacer=None;gc_cont=0.565	Synechococcus sp. PCC 6312	Cyanobacteria	WP_015124487.1 glycosyltransferase family 1 protein [Synechococcus sp. PCC 6312]	49.5	97	47	1	1.0x10^-18	96.9
NODE_17167_length_2209_cov_2.247358_4	NODE_17167_length_2209_cov_2.247358_4 # 1353 # 2207 # -1 # ID=17167_4;partial=01;start_type=Edge;rbs_motif=None;rbs_spacer=None;gc_cont=0.592	Oscillatoriales cyanobacterium JSC-12	Cyanobacteria	WP_009768435.1 glycosyltransferase family 1 protein [Oscillatoriales cyanobacterium JSC-12]	65.3	251	85	1	8.5x10^-87	87.4
NODE_17173_length_2208_cov_3.544930_1	NODE_17173_length_2208_cov_3.544930_1 # 1 # 1422 # 1 # ID=17173_1;partial=10;start_type=Edge;rbs_motif=None;rbs_spacer=None;gc_cont=0.312	Leptolyngbya sp. PCC 7376	Cyanobacteria	WP_015134967.1 elongation factor 4 [Leptolyngbya sp. PCC 7376]	47.4	475	248	2	3.8x10^-124	99.8
NODE_17229_length_2203_cov_2.925337_1	NODE_17229_length_2203_cov_2.925337_1 # 1 # 2202 # -1 # ID=17229_1;partial=11;start_type=Edge;rbs_motif=None;rbs_spacer=None;gc_cont=0.734	Geitlerinema sp. PCC 7407	Cyanobacteria	WP_015170389.1 glycosyltransferase, partial [Geitlerinema sp. PCC 7407]	36.4	390	224	9	1.3x10^-49	52.0
NODE_17254_length_2201_cov_3.013018_3	NODE_17254_length_2201_cov_3.013018_3 # 1114 # 2199 # 1 # ID=17254_3;partial=01;start_type=GTG;rbs_motif=None;rbs_spacer=None;gc_cont=0.694	Cyanobacteria;Chroococcidiopsis thermalis PCC 7203;Cyanosarcina cf. burmensis CCALA 770	Cyanobacteria	WP_015152962.1 MULTISPECIES: HAMP domain-containing histidine kinase [Cyanobacteria]	32.6	356	198	8	3.9x10^-28	94.5
NODE_17274_length_2200_cov_2.398456_1	NODE_17274_length_2200_cov_2.398456_1 # 1 # 1668 # 1 # ID=17274_1;partial=10;start_type=Edge;rbs_motif=None;rbs_spacer=None;gc_cont=0.483	Oscillatoria acuminata PCC 6304;Oscillatoria acuminata	Cyanobacteria	WP_015148699.1 glycosyl hydrolase [Oscillatoria acuminata]	53.0	559	255	5	2.4x10^-170	99.6
NODE_17281_length_2199_cov_6.980212_2	NODE_17281_length_2199_cov_6.980212_2 # 492 # 878 # -1 # ID=17281_2;partial=00;start_type=ATG;rbs_motif=None;rbs_spacer=None;gc_cont=0.695	Nostocales;Anabaena sp. 90;Aphanizomenon flos-aquae 2012/KM1/D3;Anabaena sp. WA102;Anabaena sp. AL93	Cyanobacteria	WP_015080921.1 MULTISPECIES: type II toxin-antitoxin system HicA family toxin [Nostocales]	50.7	71	34	1	1.0x10^-10	55.0
NODE_17363_length_2192_cov_4.338015_3	NODE_17363_length_2192_cov_4.338015_3 # 1325 # 2008 # 1 # ID=17363_3;partial=00;start_type=GTG;rbs_motif=GGA/GAG/AGG;rbs_spacer=5-10bp;gc_cont=0.453	Acaryochloris marina;Acaryochloris marina MBIC11017	Cyanobacteria	WP_012167261.1 IS110 family transposase [Acaryochloris marina]	35.9	145	91	1	1.1x10^-15	62.7
NODE_17429_length_2188_cov_3.955847_3	NODE_17429_length_2188_cov_3.955847_3 # 1311 # 2159 # -1 # ID=17429_3;partial=00;start_type=ATG;rbs_motif=None;rbs_spacer=None;gc_cont=0.402	Leptolyngbya sp. PCC 7376	Cyanobacteria	AFY40108.1 glycosyl transferase family 2 [Leptolyngbya sp. PCC 7376]	21.7	207	145	5	9.0x10^-04	68.2
NODE_17470_length_2185_cov_5.326531_2	NODE_17470_length_2185_cov_5.326531_2 # 270 # 1274 # 1 # ID=17470_2;partial=00;start_type=ATG;rbs_motif=AGGAG;rbs_spacer=5-10bp;gc_cont=0.687	Pseudanabaena sp. PCC 7367	Cyanobacteria	WP_015146089.1 plasmid encoded RepA protein [Pseudanabaena sp. PCC 7367]	32.9	301	182	7	4.0x10^-35	87.2
NODE_17473_length_2185_cov_2.834305_1	NODE_17473_length_2185_cov_2.834305_1 # 2 # 2185 # -1 # ID=17473_1;partial=11;start_type=Edge;rbs_motif=None;rbs_spacer=None;gc_cont=0.715	Geitlerinema sp. PCC 7407	Cyanobacteria	WP_015172800.1 carbamoyl-phosphate synthase large subunit [Geitlerinema sp. PCC 7407]	59.3	730	262	7	6.1x10^-230	98.6
NODE_17478_length_2185_cov_2.006317_6	NODE_17478_length_2185_cov_2.006317_6 # 1327 # 1740 # -1 # ID=17478_6;partial=00;start_type=ATG;rbs_motif=AGGAG/GGAGG;rbs_spacer=11-12bp;gc_cont=0.428	Leptolyngbya sp. PCC 7376	Cyanobacteria	WP_015136290.1 50S ribosomal protein L16 [Leptolyngbya sp. PCC 7376]	67.2	134	44	0	2.1x10^-46	97.1
NODE_17504_length_2181_cov_11.684031_3	NODE_17504_length_2181_cov_11.684031_3 # 741 # 1856 # 1 # ID=17504_3;partial=00;start_type=GTG;rbs_motif=GGAG/GAGG;rbs_spacer=5-10bp;gc_cont=0.656	Oscillatoriales cyanobacterium JSC-12	Cyanobacteria	WP_009555038.1 hypothetical protein [Oscillatoriales cyanobacterium JSC-12]	27.0	355	235	7	2.1x10^-24	92.2
NODE_17517_length_2180_cov_3.799318_3	NODE_17517_length_2180_cov_3.799318_3 # 1616 # 2179 # 1 # ID=17517_3;partial=01;start_type=ATG;rbs_motif=GGAG/GAGG;rbs_spacer=5-10bp;gc_cont=0.697	Nostoc sp. PCC 7107	Cyanobacteria	WP_015112270.1 alpha/beta hydrolase [Nostoc sp. PCC 7107]	30.4	161	110	2	6.8x10^-16	85.6
NODE_17653_length_2171_cov_2.076810_1	NODE_17653_length_2171_cov_2.076810_1 # 85 # 1503 # -1 # ID=17653_1;partial=00;start_type=ATG;rbs_motif=TAAA;rbs_spacer=5bp;gc_cont=0.398	Chamaesiphon minutus PCC 6605;Chamaesiphon minutus	Cyanobacteria	WP_015160944.1 IS66 family transposase [Chamaesiphon minutus]	35.8	450	264	9	8.6x10^-68	90.7
NODE_17709_length_2166_cov_4.291319_3	NODE_17709_length_2166_cov_4.291319_3 # 1776 # 2165 # 1 # ID=17709_3;partial=01;start_type=ATG;rbs_motif=GGAGG;rbs_spacer=3-4bp;gc_cont=0.628	Chamaesiphon minutus PCC 6605;Chamaesiphon minutus	Cyanobacteria	WP_015157612.1 aldo/keto reductase [Chamaesiphon minutus]	60.5	124	45	2	7.2x10^-33	93.1
NODE_17710_length_2166_cov_4.012261_1	NODE_17710_length_2166_cov_4.012261_1 # 2 # 2164 # 1 # ID=17710_1;partial=11;start_type=Edge;rbs_motif=None;rbs_spacer=None;gc_cont=0.716	Stanieria cyanosphaera PCC 7437	Cyanobacteria	AFZ38163.1 outer membrane adhesin like protein (plasmid) [Stanieria cyanosphaera PCC 7437]	26.1	751	494	27	1.0x10^-27	98.6
NODE_17755_length_2163_cov_2.439096_1	NODE_17755_length_2163_cov_2.439096_1 # 3 # 1478 # -1 # ID=17755_1;partial=10;start_type=ATG;rbs_motif=None;rbs_spacer=None;gc_cont=0.547	Limnospira indica;Limnospira indica PCC 8005	Cyanobacteria	WP_008057210.1 DEAD/DEAH box helicase [Limnospira indica]	57.7	494	206	1	3.4x10^-168	99.8
NODE_17817_length_2158_cov_2.879370_2	NODE_17817_length_2158_cov_2.879370_2 # 625 # 2157 # 1 # ID=17817_2;partial=01;start_type=GTG;rbs_motif=None;rbs_spacer=None;gc_cont=0.697	Crinalium epipsammum;Crinalium epipsammum PCC 9333	Cyanobacteria	WP_015202149.1 phage tail sheath family protein [Crinalium epipsammum]	35.1	496	283	14	1.4x10^-60	91.2
NODE_17840_length_2156_cov_2.671267_1	NODE_17840_length_2156_cov_2.671267_1 # 2 # 2155 # -1 # ID=17840_1;partial=11;start_type=Edge;rbs_motif=None;rbs_spacer=None;gc_cont=0.660	Oscillatoria nigro-viridis PCC 7112	Cyanobacteria	AFZ08639.1 protein of unknown function DUF433 [Oscillatoria nigro-viridis PCC 7112]	34.8	745	386	21	1.4x10^-101	97.5
NODE_17849_length_2155_cov_3.240631_1	NODE_17849_length_2155_cov_3.240631_1 # 3 # 95 # 1 # ID=17849_1;partial=10;start_type=Edge;rbs_motif=None;rbs_spacer=None;gc_cont=0.645	Acaryochloris sp. CCMEE 5410	Cyanobacteria	WP_010475868.1 ROK family protein [Acaryochloris sp. CCMEE 5410]	66.7	30	10	0	6.4x10^-04	96.8
NODE_17914_length_2150_cov_2.009886_1	NODE_17914_length_2150_cov_2.009886_1 # 1 # 1845 # 1 # ID=17914_1;partial=10;start_type=Edge;rbs_motif=None;rbs_spacer=None;gc_cont=0.676	Anabaena cylindrica;Anabaena cylindrica PCC 7122	Cyanobacteria	WP_015212699.1 AAA family ATPase [Anabaena cylindrica]	37.5	610	336	9	6.1x10^-98	92.8
NODE_17938_length_2148_cov_1.701633_3	NODE_17938_length_2148_cov_1.701633_3 # 1994 # 2146 # -1 # ID=17938_3;partial=01;start_type=Edge;rbs_motif=None;rbs_spacer=None;gc_cont=0.562	Pleurocapsa minor;Pleurocapsa sp. PCC 7327	Cyanobacteria	WP_015142054.1 methionine synthase [Pleurocapsa minor]	70.0	50	15	0	1.6x10^-12	98.0
NODE_17974_length_2145_cov_1.775520_3	NODE_17974_length_2145_cov_1.775520_3 # 985 # 1551 # -1 # ID=17974_3;partial=00;start_type=ATG;rbs_motif=None;rbs_spacer=None;gc_cont=0.376	Rivularia sp. PCC 7116	Cyanobacteria	WP_015116627.1 NAD(P)H-dependent oxidoreductase [Rivularia sp. PCC 7116]	42.5	181	103	1	4.7x10^-33	95.2
NODE_18035_length_2138_cov_2.630532_2	NODE_18035_length_2138_cov_2.630532_2 # 461 # 1000 # -1 # ID=18035_2;partial=00;start_type=GTG;rbs_motif=GGAG/GAGG;rbs_spacer=5-10bp;gc_cont=0.639	Cylindrospermum stagnale PCC 7417	Cyanobacteria	AFZ22531.1 transposase family protein [Cylindrospermum stagnale PCC 7417]	22.5	173	128	3	4.7x10^-06	95.6
NODE_18104_length_2133_cov_2.565304_2	NODE_18104_length_2133_cov_2.565304_2 # 123 # 791 # -1 # ID=18104_2;partial=00;start_type=ATG;rbs_motif=GGAG/GAGG;rbs_spacer=5-10bp;gc_cont=0.511	Microcoleus sp. PCC 7113	Cyanobacteria	WP_015186366.1 hypothetical protein [Microcoleus sp. PCC 7113]	50.9	106	52	0	2.4x10^-20	47.5
NODE_18145_length_2129_cov_7.819181_1	NODE_18145_length_2129_cov_7.819181_1 # 1 # 1149 # -1 # ID=18145_1;partial=10;start_type=GTG;rbs_motif=None;rbs_spacer=None;gc_cont=0.684	Leptolyngbya sp. PCC 7375	Cyanobacteria	WP_006517737.1 transposase [Leptolyngbya sp. PCC 7375]	44.4	378	199	5	1.1x10^-84	97.1
NODE_18184_length_2127_cov_2.947500_4	NODE_18184_length_2127_cov_2.947500_4 # 1638 # 2126 # 1 # ID=18184_4;partial=01;start_type=ATG;rbs_motif=AGGA/GGAG/GAGG;rbs_spacer=11-12bp;gc_cont=0.677	Pleurocapsa minor;Pleurocapsa sp. PCC 7327	Cyanobacteria	WP_015144661.1 alpha/beta hydrolase [Pleurocapsa minor]	35.8	120	73	4	9.4x10^-06	71.8
NODE_18220_length_2124_cov_5.537807_1	NODE_18220_length_2124_cov_5.537807_1 # 3 # 434 # -1 # ID=18220_1;partial=10;start_type=GTG;rbs_motif=GGA/GAG/AGG;rbs_spacer=5-10bp;gc_cont=0.500	Nostoc sp. PCC 7524	Cyanobacteria	WP_015139166.1 amidophosphoribosyltransferase [Nostoc sp. PCC 7524]	51.3	115	52	2	9.8x10^-23	79.2
NODE_18297_length_2119_cov_1.841365_1	NODE_18297_length_2119_cov_1.841365_1 # 1 # 1194 # 1 # ID=18297_1;partial=10;start_type=Edge;rbs_motif=None;rbs_spacer=None;gc_cont=0.698	Gloeocapsa sp. PCC 7428	Cyanobacteria	WP_015187405.1 glycosyltransferase family 4 protein [Gloeocapsa sp. PCC 7428]	33.2	374	241	6	2.8x10^-43	92.7
NODE_18331_length_2116_cov_2.469080_4	NODE_18331_length_2116_cov_2.469080_4 # 1655 # 2026 # 1 # ID=18331_4;partial=00;start_type=ATG;rbs_motif=None;rbs_spacer=None;gc_cont=0.675	Rivularia sp. PCC 7116	Cyanobacteria	WP_015116357.1 SDR family oxidoreductase [Rivularia sp. PCC 7116]	45.7	92	42	2	2.4x10^-09	74.2
NODE_18432_length_2109_cov_2.257316_5	NODE_18432_length_2109_cov_2.257316_5 # 1656 # 1922 # -1 # ID=18432_5;partial=00;start_type=ATG;rbs_motif=AGGAG;rbs_spacer=5-10bp;gc_cont=0.625	Oscillatoria nigro-viridis PCC 7112;Oscillatoria nigro-viridis	Cyanobacteria	WP_015211621.1 hypothetical protein [Oscillatoria nigro-viridis]	50.6	89	39	2	2.7x10^-15	94.4
NODE_18448_length_2108_cov_1.905098_3	NODE_18448_length_2108_cov_1.905098_3 # 1913 # 2107 # 1 # ID=18448_3;partial=01;start_type=ATG;rbs_motif=GGA/GAG/AGG;rbs_spacer=5-10bp;gc_cont=0.462	Acaryochloris marina;Acaryochloris marina MBIC11017	Cyanobacteria	WP_012163131.1 SDR family NAD(P)-dependent oxidoreductase [Acaryochloris marina]	48.1	52	27	0	4.9x10^-06	80.0
NODE_18461_length_2106_cov_9.527539_2	NODE_18461_length_2106_cov_9.527539_2 # 772 # 1512 # 1 # ID=18461_2;partial=00;start_type=ATG;rbs_motif=GGxGG;rbs_spacer=5-10bp;gc_cont=0.457	Oscillatoria acuminata PCC 6304;Oscillatoria acuminata	Cyanobacteria	WP_015149452.1 ABC transporter ATP-binding protein [Oscillatoria acuminata]	36.2	218	130	2	7.0x10^-29	84.6
NODE_18467_length_2106_cov_2.937342_2	NODE_18467_length_2106_cov_2.937342_2 # 696 # 1856 # 1 # ID=18467_2;partial=00;start_type=TTG;rbs_motif=GGG;rbs_spacer=12bp;gc_cont=0.668	Nostocales;Tolypothrix sp. PCC 7601;Fremyella diplosiphon NIES-3275	Cyanobacteria	WP_045869195.1 MULTISPECIES: GuaB3 family IMP dehydrogenase-related protein [Nostocales]	56.1	387	169	1	4.7x10^-120	99.7
NODE_18535_length_2102_cov_1.631392_3	NODE_18535_length_2102_cov_1.631392_3 # 1576 # 2100 # 1 # ID=18535_3;partial=01;start_type=ATG;rbs_motif=GGAG/GAGG;rbs_spacer=5-10bp;gc_cont=0.663	Leptolyngbya sp. PCC 7376	Cyanobacteria	WP_015133160.1 acetyl-CoA carboxylase, carboxyltransferase subunit beta [Leptolyngbya sp. PCC 7376]	45.1	153	84	0	2.2x10^-32	87.4
NODE_18577_length_2097_cov_3.719289_1	NODE_18577_length_2097_cov_3.719289_1 # 17 # 1261 # -1 # ID=18577_1;partial=00;start_type=ATG;rbs_motif=None;rbs_spacer=None;gc_cont=0.667	Calothrix sp. PCC 7507	Cyanobacteria	WP_015127538.1 type I-D CRISPR-associated endonuclease Cas1 [Calothrix sp. PCC 7507]	32.3	130	65	3	1.6x10^-09	30.8
NODE_18629_length_2095_cov_2.094512_3	NODE_18629_length_2095_cov_2.094512_3 # 1266 # 1481 # -1 # ID=18629_3;partial=00;start_type=ATG;rbs_motif=None;rbs_spacer=None;gc_cont=0.574	Oscillatoria nigro-viridis PCC 7112;Oscillatoria nigro-viridis	Cyanobacteria	WP_015174851.1 type II toxin-antitoxin system HicB family antitoxin [Oscillatoria nigro-viridis]	58.3	60	25	0	2.1x10^-13	83.3
NODE_18785_length_2082_cov_2.980563_1	NODE_18785_length_2082_cov_2.980563_1 # 3 # 326 # 1 # ID=18785_1;partial=10;start_type=Edge;rbs_motif=None;rbs_spacer=None;gc_cont=0.645	Chroococcidiopsis thermalis;Chroococcidiopsis thermalis PCC 7203	Cyanobacteria	WP_015156842.1 Crp/Fnr family transcriptional regulator [Chroococcidiopsis thermalis]	72.0	93	26	0	2.3x10^-32	86.1
NODE_18898_length_2073_cov_7.902878_2	NODE_18898_length_2073_cov_7.902878_2 # 245 # 733 # -1 # ID=18898_2;partial=00;start_type=TTG;rbs_motif=GGA/GAG/AGG;rbs_spacer=5-10bp;gc_cont=0.628	Leptolyngbya sp. PCC 7375	Cyanobacteria	WP_006513078.1 IS630 family transposase [Leptolyngbya sp. PCC 7375]	52.5	59	27	1	6.5x10^-07	35.6
NODE_19029_length_2064_cov_4.267940_2	NODE_19029_length_2064_cov_4.267940_2 # 157 # 561 # 1 # ID=19029_2;partial=00;start_type=ATG;rbs_motif=AGxAGG/AGGxGG;rbs_spacer=5-10bp;gc_cont=0.689	Cylindrospermum stagnale PCC 7417;Cylindrospermum stagnale	Cyanobacteria	WP_015210726.1 type II toxin-antitoxin system VapC family toxin [Cylindrospermum stagnale]	43.9	132	72	1	5.8x10^-17	96.3
NODE_19060_length_2062_cov_1.968992_2	NODE_19060_length_2062_cov_1.968992_2 # 171 # 1031 # 1 # ID=19060_2;partial=00;start_type=ATG;rbs_motif=None;rbs_spacer=None;gc_cont=0.603	Pleurocapsa minor;Pleurocapsa sp. PCC 7327	Cyanobacteria	WP_015144710.1 YvcK family protein [Pleurocapsa minor]	45.5	235	125	3	1.0x10^-47	80.8
NODE_19094_length_2059_cov_2.335921_2	NODE_19094_length_2059_cov_2.335921_2 # 306 # 902 # 1 # ID=19094_2;partial=00;start_type=ATG;rbs_motif=AGGAG;rbs_spacer=5-10bp;gc_cont=0.578	Geitlerinema sp. PCC 7407	Cyanobacteria	WP_015170591.1 methyltransferase domain-containing protein [Geitlerinema sp. PCC 7407]	42.3	196	113	0	6.9x10^-43	98.5
NODE_19109_length_2058_cov_2.900570_1	NODE_19109_length_2058_cov_2.900570_1 # 2 # 781 # -1 # ID=19109_1;partial=10;start_type=ATG;rbs_motif=None;rbs_spacer=None;gc_cont=0.527	Cylindrospermum stagnale PCC 7417;Cylindrospermum stagnale	Cyanobacteria	WP_015211309.1 FkbM family methyltransferase [Cylindrospermum stagnale]	37.6	242	148	2	5.3x10^-43	91.9
NODE_19134_length_2056_cov_3.519959_1	NODE_19134_length_2056_cov_3.519959_1 # 3 # 200 # -1 # ID=19134_1;partial=10;start_type=GTG;rbs_motif=AGxAGG/AGGxGG;rbs_spacer=5-10bp;gc_cont=0.571	Stanieria cyanosphaera;Stanieria cyanosphaera PCC 7437	Cyanobacteria	WP_015195435.1 ATP-dependent sacrificial sulfur transferase LarE [Stanieria cyanosphaera]	51.7	60	29	0	1.8x10^-08	90.9
NODE_19168_length_2054_cov_2.385573_1	NODE_19168_length_2054_cov_2.385573_1 # 1 # 747 # -1 # ID=19168_1;partial=10;start_type=ATG;rbs_motif=GGA/GAG/AGG;rbs_spacer=5-10bp;gc_cont=0.684	Synechocystis sp. PCC 6803;Bacillus subtilis BEST7613	Cyanobacteria;Firmicutes	BAM53823.1 hypothetical protein BEST7613_4892 [Synechocystis sp. PCC 6803]	33.6	146	93	2	2.7x10^-12	57.4
NODE_19326_length_2043_cov_2.849165_1	NODE_19326_length_2043_cov_2.849165_1 # 2 # 616 # 1 # ID=19326_1;partial=10;start_type=Edge;rbs_motif=None;rbs_spacer=None;gc_cont=0.538	Moorea producens 3L	Cyanobacteria	EGJ34514.1 acyl-acyl-carrier-protein--UDP-N-acetylglucosamine O-acyltransferase [Moorea producens 3L]	48.7	197	94	4	9.3x10^-43	93.2
NODE_19335_length_2042_cov_3.632898_1	NODE_19335_length_2042_cov_3.632898_1 # 2 # 1915 # 1 # ID=19335_1;partial=10;start_type=Edge;rbs_motif=None;rbs_spacer=None;gc_cont=0.762	Cylindrospermum stagnale PCC 7417;Cylindrospermum stagnale	Cyanobacteria	WP_015206191.1 amidohydrolase [Cylindrospermum stagnale]	34.7	294	159	7	8.1x10^-37	45.3
NODE_19361_length_2041_cov_2.128527_2	NODE_19361_length_2041_cov_2.128527_2 # 1567 # 2040 # 1 # ID=19361_2;partial=01;start_type=GTG;rbs_motif=GGGT;rbs_spacer=9bp;gc_cont=0.705	Arthrospira platensis;Arthrospira platensis C1	Cyanobacteria	WP_006623667.1 4'-phosphopantetheinyl transferase superfamily protein [Arthrospira platensis]	38.1	113	69	1	1.6x10^-13	70.9
NODE_19555_length_2026_cov_2.769352_1	NODE_19555_length_2026_cov_2.769352_1 # 115 # 699 # 1 # ID=19555_1;partial=00;start_type=ATG;rbs_motif=GGAGG;rbs_spacer=5-10bp;gc_cont=0.718	Geitlerinema sp. PCC 7407	Cyanobacteria	WP_015170961.1 molybdenum cofactor guanylyltransferase [Geitlerinema sp. PCC 7407]	29.6	152	93	4	8.6x10^-06	70.8
NODE_19555_length_2026_cov_2.769352_2	NODE_19555_length_2026_cov_2.769352_2 # 696 # 1187 # 1 # ID=19555_2;partial=00;start_type=GTG;rbs_motif=None;rbs_spacer=None;gc_cont=0.709	Microcoleus vaginatus;Microcoleus vaginatus FGP-2	Cyanobacteria	WP_006631279.1 molybdenum cofactor biosynthesis protein MoaE [Microcoleus vaginatus]	48.5	136	69	1	1.7x10^-26	82.9
NODE_19569_length_2025_cov_2.011064_1	NODE_19569_length_2025_cov_2.011064_1 # 3 # 707 # 1 # ID=19569_1;partial=10;start_type=Edge;rbs_motif=None;rbs_spacer=None;gc_cont=0.667	Synechococcus sp. PCC 6312	Cyanobacteria	WP_015124869.1 site-specific DNA-methyltransferase [Synechococcus sp. PCC 6312]	57.4	223	94	1	6.4x10^-72	94.5
NODE_19606_length_2022_cov_1.410554_1	NODE_19606_length_2022_cov_1.410554_1 # 3 # 326 # 1 # ID=19606_1;partial=10;start_type=Edge;rbs_motif=None;rbs_spacer=None;gc_cont=0.429	Nostocales;Tolypothrix sp. PCC 7601;Fremyella diplosiphon NIES-3275	Cyanobacteria	WP_045870373.1 MULTISPECIES: 50S ribosomal protein L4 [Nostocales]	92.5	40	3	0	1.2x10^-12	37.0
NODE_19622_length_2020_cov_3.269414_1	NODE_19622_length_2020_cov_3.269414_1 # 3 # 410 # -1 # ID=19622_1;partial=10;start_type=GTG;rbs_motif=GGAG/GAGG;rbs_spacer=5-10bp;gc_cont=0.657	Acaryochloris marina MBIC11017	Cyanobacteria	B0CEK4.1 RecName: Full=tRNA-cytidine(32) 2-sulfurtransferase; AltName: Full=Two-thiocytidine biosynthesis protein A; AltName: Full=tRNA 2-thiocytidine biosynthesis protein TtcA	76.6	128	30	0	5.2x10^-50	94.1
NODE_19682_length_2016_cov_3.038645_1	NODE_19682_length_2016_cov_3.038645_1 # 1 # 603 # -1 # ID=19682_1;partial=10;start_type=ATG;rbs_motif=GGAG/GAGG;rbs_spacer=5-10bp;gc_cont=0.572	Moorea producens 3L;Moorea producens	Cyanobacteria	WP_008185294.1 5,10-methylenetetrahydrofolate reductase [Moorea producens]	47.2	199	99	3	2.4x10^-43	97.0
NODE_19728_length_2014_cov_2.330154_3	NODE_19728_length_2014_cov_2.330154_3 # 1324 # 2013 # -1 # ID=19728_3;partial=01;start_type=Edge;rbs_motif=None;rbs_spacer=None;gc_cont=0.678	Oscillatoria acuminata PCC 6304;Oscillatoria acuminata	Cyanobacteria	WP_015148919.1 class I SAM-dependent methyltransferase [Oscillatoria acuminata]	29.3	215	144	4	1.1x10^-20	91.7
NODE_19729_length_2014_cov_2.229995_1	NODE_19729_length_2014_cov_2.229995_1 # 3 # 929 # 1 # ID=19729_1;partial=10;start_type=Edge;rbs_motif=None;rbs_spacer=None;gc_cont=0.652	Cyanobacteria;Chroococcidiopsis thermalis PCC 7203;Chroococcidiopsis cubana SAG 39.79;Chroococcidiopsis cubana CCALA 043;Cyanosarcina cf. burmensis CCALA 770	Cyanobacteria	WP_015155376.1 MULTISPECIES: NTP transferase domain-containing protein [Cyanobacteria]	28.8	306	212	3	9.7x10^-36	98.1
NODE_19911_length_2003_cov_1.506930_3	NODE_19911_length_2003_cov_1.506930_3 # 724 # 1305 # -1 # ID=19911_3;partial=00;start_type=ATG;rbs_motif=GGAG/GAGG;rbs_spacer=5-10bp;gc_cont=0.593	Nostoc sp. PCC 7107	Cyanobacteria	WP_015114563.1 peptide-methionine (S)-S-oxide reductase MsrA [Nostoc sp. PCC 7107]	69.9	193	58	0	5.5x10^-77	99.5
NODE_19916_length_2002_cov_3.954667_2	NODE_19916_length_2002_cov_3.954667_2 # 637 # 1485 # -1 # ID=19916_2;partial=00;start_type=ATG;rbs_motif=None;rbs_spacer=None;gc_cont=0.554	Cyanobacterium aponinum;Cyanobacterium aponinum PCC 10605	Cyanobacteria	WP_015221035.1 DUF1698 domain-containing protein [Cyanobacterium aponinum]	40.2	164	74	6	6.8x10^-20	56.2
NODE_19929_length_2002_cov_2.035733_2	NODE_19929_length_2002_cov_2.035733_2 # 590 # 1543 # 1 # ID=19929_2;partial=00;start_type=ATG;rbs_motif=GGA/GAG/AGG;rbs_spacer=5-10bp;gc_cont=0.587	Tolypothrix sp. PCC 7601;Fremyella diplosiphon NIES-3275	Cyanobacteria	EKE98506.1 oxidoreductase, aldo/keto reductase family protein [Tolypothrix sp. PCC 7601]	61.3	318	119	3	1.6x10^-102	99.4
NODE_19964_length_1999_cov_1.839209_1	NODE_19964_length_1999_cov_1.839209_1 # 1 # 267 # -1 # ID=19964_1;partial=10;start_type=ATG;rbs_motif=GGAG/GAGG;rbs_spacer=5-10bp;gc_cont=0.670	Acaryochloris marina;Acaryochloris marina MBIC11017	Cyanobacteria	WP_012167077.1 ATP-binding protein [Acaryochloris marina]	48.8	82	42	0	2.6x10^-13	92.1
NODE_19964_length_1999_cov_1.839209_2	NODE_19964_length_1999_cov_1.839209_2 # 264 # 1697 # -1 # ID=19964_2;partial=00;start_type=ATG;rbs_motif=GGAGG;rbs_spacer=5-10bp;gc_cont=0.660	Leptolyngbya sp. PCC 7375	Cyanobacteria	EKU96842.1 transposase [Leptolyngbya sp. PCC 7375]	40.8	471	255	8	1.1x10^-81	94.6
NODE_20012_length_1995_cov_2.550321_2	NODE_20012_length_1995_cov_2.550321_2 # 593 # 922 # -1 # ID=20012_2;partial=00;start_type=GTG;rbs_motif=GGAG/GAGG;rbs_spacer=5-10bp;gc_cont=0.615	Microcoleus vaginatus;Microcoleus vaginatus FGP-2	Cyanobacteria	WP_006631943.1 ISAs1 family transposase [Microcoleus vaginatus]	44.8	87	44	2	5.6x10^-10	75.5
NODE_20023_length_1994_cov_2.607392_1	NODE_20023_length_1994_cov_2.607392_1 # 119 # 1498 # -1 # ID=20023_1;partial=00;start_type=GTG;rbs_motif=GGAG/GAGG;rbs_spacer=5-10bp;gc_cont=0.638	Cylindrospermum stagnale PCC 7417;Cylindrospermum stagnale	Cyanobacteria	WP_015328387.1 IS66 family transposase [Cylindrospermum stagnale]	34.6	422	253	8	4.8x10^-55	87.8
NODE_20058_length_1992_cov_4.266488_1	NODE_20058_length_1992_cov_4.266488_1 # 1 # 501 # 1 # ID=20058_1;partial=10;start_type=Edge;rbs_motif=None;rbs_spacer=None;gc_cont=0.359	Anabaena sp. 90	Cyanobacteria	WP_015081519.1 hypothetical protein [Anabaena sp. 90]	42.7	164	90	3	1.5x10^-30	96.4
NODE_20095_length_1990_cov_4.571659_1	NODE_20095_length_1990_cov_4.571659_1 # 3 # 932 # 1 # ID=20095_1;partial=10;start_type=Edge;rbs_motif=None;rbs_spacer=None;gc_cont=0.718	Chroococcidiopsis thermalis;Chroococcidiopsis thermalis PCC 7203	Cyanobacteria	WP_015163114.1 PD-(D/E)XK nuclease family protein [Chroococcidiopsis thermalis]	30.8	143	91	5	1.0x10^-08	44.2
NODE_20174_length_1986_cov_2.118343_3	NODE_20174_length_1986_cov_2.118343_3 # 1282 # 1986 # -1 # ID=20174_3;partial=01;start_type=Edge;rbs_motif=None;rbs_spacer=None;gc_cont=0.708	Crinalium epipsammum;Crinalium epipsammum PCC 9333	Cyanobacteria	WP_015203694.1 Re/Si-specific NAD(P)(+) transhydrogenase subunit alpha [Crinalium epipsammum]	55.4	233	103	1	7.1x10^-63	98.7
NODE_20243_length_1981_cov_3.517260_1	NODE_20243_length_1981_cov_3.517260_1 # 263 # 1345 # 1 # ID=20243_1;partial=00;start_type=ATG;rbs_motif=None;rbs_spacer=None;gc_cont=0.305	Microcystis;Microcystis viridis NIES-102;Microcystis aeruginosa NIES-843	Cyanobacteria	WP_012267104.1 MULTISPECIES: hypothetical protein [Microcystis]	28.8	358	208	13	4.8x10^-18	90.3
NODE_20374_length_1973_cov_2.790899_3	NODE_20374_length_1973_cov_2.790899_3 # 1416 # 1544 # 1 # ID=20374_3;partial=00;start_type=ATG;rbs_motif=GGA/GAG/AGG;rbs_spacer=5-10bp;gc_cont=0.698	Cylindrospermum stagnale PCC 7417	Cyanobacteria	AFZ23586.1 putative periplasmic or secreted lipoprotein [Cylindrospermum stagnale PCC 7417]	58.5	41	16	1	3.0x10^-04	95.3
NODE_20421_length_1970_cov_2.254476_2	NODE_20421_length_1970_cov_2.254476_2 # 658 # 1527 # 1 # ID=20421_2;partial=00;start_type=ATG;rbs_motif=GGAG/GAGG;rbs_spacer=5-10bp;gc_cont=0.554	Cyanobacterium stanieri PCC 7202	Cyanobacteria	AFZ47070.1 Methyltransferase type 11 [Cyanobacterium stanieri PCC 7202]	30.1	249	158	4	6.6x10^-26	82.8
NODE_20491_length_1966_cov_1.957042_1	NODE_20491_length_1966_cov_1.957042_1 # 89 # 1546 # -1 # ID=20491_1;partial=00;start_type=TTG;rbs_motif=GGAG/GAGG;rbs_spacer=5-10bp;gc_cont=0.584	Calothrix sp. PCC 7507	Cyanobacteria	WP_015129609.1 homospermidine synthase [Calothrix sp. PCC 7507]	41.1	479	269	5	6.1x10^-101	98.1
NODE_20510_length_1965_cov_1.796518_2	NODE_20510_length_1965_cov_1.796518_2 # 826 # 1578 # -1 # ID=20510_2;partial=00;start_type=ATG;rbs_motif=GGA/GAG/AGG;rbs_spacer=5-10bp;gc_cont=0.356	Oscillatoria acuminata PCC 6304;Oscillatoria acuminata	Cyanobacteria	WP_015148202.1 2-succinyl-6-hydroxy-2,4-cyclohexadiene-1-carboxylate synthase [Oscillatoria acuminata]	35.8	246	140	6	2.2x10^-33	91.2
NODE_20530_length_1963_cov_2.531046_2	NODE_20530_length_1963_cov_2.531046_2 # 330 # 1328 # -1 # ID=20530_2;partial=00;start_type=ATG;rbs_motif=GGA/GAG/AGG;rbs_spacer=5-10bp;gc_cont=0.560	Synechococcus sp. PCC 6312	Cyanobacteria	WP_015125376.1 ATP-binding protein [Synechococcus sp. PCC 6312]	25.8	275	178	10	1.2x10^-10	80.5
NODE_20562_length_1960_cov_4.324059_1	NODE_20562_length_1960_cov_4.324059_1 # 1 # 411 # -1 # ID=20562_1;partial=10;start_type=ATG;rbs_motif=None;rbs_spacer=None;gc_cont=0.450	Stanieria cyanosphaera;Stanieria cyanosphaera PCC 7437	Cyanobacteria	WP_015193626.1 L-histidine N(alpha)-methyltransferase [Stanieria cyanosphaera]	52.2	134	63	1	1.9x10^-28	97.8
NODE_20616_length_1957_cov_9.816393_1	NODE_20616_length_1957_cov_9.816393_1 # 834 # 1571 # -1 # ID=20616_1;partial=00;start_type=ATG;rbs_motif=GGAG/GAGG;rbs_spacer=5-10bp;gc_cont=0.553	Calothrix parietina;Calothrix sp. PCC 6303	Cyanobacteria	WP_015201066.1 SLATT domain-containing protein [Calothrix parietina]	35.3	156	94	2	1.5x10^-15	61.0
NODE_20673_length_1955_cov_1.123085_3	NODE_20673_length_1955_cov_1.123085_3 # 1742 # 1954 # -1 # ID=20673_3;partial=01;start_type=Edge;rbs_motif=None;rbs_spacer=None;gc_cont=0.563	Microcoleus sp. PCC 7113	Cyanobacteria	WP_015186308.1 PadR family transcriptional regulator [Microcoleus sp. PCC 7113]	37.5	72	39	1	9.2x10^-06	93.0
NODE_20724_length_1951_cov_2.935307_1	NODE_20724_length_1951_cov_2.935307_1 # 2 # 388 # 1 # ID=20724_1;partial=10;start_type=Edge;rbs_motif=None;rbs_spacer=None;gc_cont=0.416	Pseudanabaena sp. PCC 7367	Cyanobacteria	AFY68751.1 Dolichyl-phosphate beta-glucosyltransferase [Pseudanabaena sp. PCC 7367]	34.0	100	66	0	2.2x10^-10	77.5
NODE_20729_length_1951_cov_2.360746_1	NODE_20729_length_1951_cov_2.360746_1 # 3 # 671 # 1 # ID=20729_1;partial=10;start_type=Edge;rbs_motif=None;rbs_spacer=None;gc_cont=0.738	Geitlerinema sp. PCC 7407	Cyanobacteria	WP_015170797.1 glucose-6-phosphate dehydrogenase assembly protein OpcA [Geitlerinema sp. PCC 7407]	38.1	63	39	0	1.1x10^-04	28.3
NODE_20745_length_1950_cov_1.376851_1	NODE_20745_length_1950_cov_1.376851_1 # 3 # 713 # -1 # ID=20745_1;partial=10;start_type=TTG;rbs_motif=GGGG;rbs_spacer=6bp;gc_cont=0.685	Cyanobium gracile;Cyanobium gracile PCC 6307	Cyanobacteria	WP_015109832.1 GAF domain-containing protein [Cyanobium gracile]	40.8	233	126	4	3.8x10^-40	93.2
NODE_20775_length_1948_cov_2.679846_1	NODE_20775_length_1948_cov_2.679846_1 # 308 # 1534 # -1 # ID=20775_1;partial=00;start_type=ATG;rbs_motif=GGAG/GAGG;rbs_spacer=5-10bp;gc_cont=0.619	Cylindrospermum stagnale PCC 7417;Cylindrospermum stagnale	Cyanobacteria	WP_015209319.1 MFS transporter [Cylindrospermum stagnale]	37.8	421	235	4	8.8x10^-61	96.3
NODE_20830_length_1944_cov_2.707760_1	NODE_20830_length_1944_cov_2.707760_1 # 234 # 1079 # -1 # ID=20830_1;partial=00;start_type=ATG;rbs_motif=GGA/GAG/AGG;rbs_spacer=5-10bp;gc_cont=0.735	Oscillatoria nigro-viridis PCC 7112;Oscillatoria nigro-viridis	Cyanobacteria	WP_015177776.1 SOS response-associated peptidase [Oscillatoria nigro-viridis]	32.9	258	133	5	9.5x10^-30	91.1
NODE_20879_length_1941_cov_1.509923_2	NODE_20879_length_1941_cov_1.509923_2 # 227 # 394 # -1 # ID=20879_2;partial=00;start_type=ATG;rbs_motif=None;rbs_spacer=None;gc_cont=0.685	Oscillatoria acuminata PCC 6304;Oscillatoria acuminata	Cyanobacteria	WP_015148391.1 hypothetical protein [Oscillatoria acuminata]	54.7	53	24	0	7.0x10^-09	94.6
NODE_20928_length_1937_cov_2.052486_4	NODE_20928_length_1937_cov_2.052486_4 # 1077 # 1937 # -1 # ID=20928_4;partial=01;start_type=Edge;rbs_motif=None;rbs_spacer=None;gc_cont=0.679	Anabaena cylindrica;Anabaena cylindrica PCC 7122	Cyanobacteria	WP_015214260.1 nucleotidyl transferase AbiEii/AbiGii toxin family protein [Anabaena cylindrica]	30.5	279	171	9	4.5x10^-19	93.4
NODE_21051_length_1928_cov_1.996113_1	NODE_21051_length_1928_cov_1.996113_1 # 1 # 840 # -1 # ID=21051_1;partial=10;start_type=GTG;rbs_motif=None;rbs_spacer=None;gc_cont=0.643	Rivularia sp. PCC 7116	Cyanobacteria	WP_015116836.1 SAM-dependent methyltransferase [Rivularia sp. PCC 7116]	50.2	283	129	4	1.1x10^-67	96.8
NODE_21171_length_1920_cov_2.429448_3	NODE_21171_length_1920_cov_2.429448_3 # 1391 # 1918 # -1 # ID=21171_3;partial=01;start_type=Edge;rbs_motif=None;rbs_spacer=None;gc_cont=0.409	Nostoc sp. PCC 7107	Cyanobacteria	WP_015111012.1 cytochrome P450 [Nostoc sp. PCC 7107]	41.5	171	98	2	2.2x10^-32	96.6
NODE_21367_length_1908_cov_2.359349_1	NODE_21367_length_1908_cov_2.359349_1 # 2 # 658 # 1 # ID=21367_1;partial=10;start_type=Edge;rbs_motif=None;rbs_spacer=None;gc_cont=0.651	Microcoleus sp. PCC 7113	Cyanobacteria	WP_015180658.1 glycosyltransferase [Microcoleus sp. PCC 7113]	39.2	212	126	1	9.0x10^-36	95.4
NODE_21410_length_1906_cov_1.633502_2	NODE_21410_length_1906_cov_1.633502_2 # 845 # 1906 # -1 # ID=21410_2;partial=01;start_type=Edge;rbs_motif=None;rbs_spacer=None;gc_cont=0.426	Nostoc sp. PCC 7524	Cyanobacteria	WP_015137659.1 glycoside hydrolase family 31 protein [Nostoc sp. PCC 7524]	42.0	333	181	5	7.4x10^-72	90.7
NODE_21445_length_1903_cov_4.521396_1	NODE_21445_length_1903_cov_4.521396_1 # 2 # 1666 # -1 # ID=21445_1;partial=10;start_type=ATG;rbs_motif=GGAG/GAGG;rbs_spacer=5-10bp;gc_cont=0.407	Synechococcus sp. PCC 6312	Cyanobacteria	WP_015125379.1 DNA/RNA helicase [Synechococcus sp. PCC 6312]	35.8	561	312	13	3.7x10^-86	96.0
NODE_21445_length_1903_cov_4.521396_2	NODE_21445_length_1903_cov_4.521396_2 # 1671 # 1901 # -1 # ID=21445_2;partial=01;start_type=Edge;rbs_motif=None;rbs_spacer=None;gc_cont=0.381	Synechococcus sp. PCC 6312	Cyanobacteria	WP_015125377.1 site-specific DNA-methyltransferase [Synechococcus sp. PCC 6312]	56.8	74	31	1	2.6x10^-14	94.8
NODE_21469_length_1903_cov_1.702140_1	NODE_21469_length_1903_cov_1.702140_1 # 3 # 248 # 1 # ID=21469_1;partial=10;start_type=Edge;rbs_motif=None;rbs_spacer=None;gc_cont=0.480	Microcoleus sp. PCC 7113	Cyanobacteria	WP_015183598.1 maltose alpha-D-glucosyltransferase [Microcoleus sp. PCC 7113]	42.7	82	39	2	2.1x10^-06	90.2
NODE_21477_length_1902_cov_1.962817_1	NODE_21477_length_1902_cov_1.962817_1 # 3 # 1073 # -1 # ID=21477_1;partial=10;start_type=GTG;rbs_motif=GGAGG;rbs_spacer=5-10bp;gc_cont=0.684	Pleurocapsa minor;Pleurocapsa sp. PCC 7327	Cyanobacteria	WP_015144471.1 aspartate aminotransferase family protein [Pleurocapsa minor]	60.5	357	141	0	3.8x10^-124	100.0
NODE_21518_length_1899_cov_3.383747_4	NODE_21518_length_1899_cov_3.383747_4 # 1596 # 1844 # 1 # ID=21518_4;partial=00;start_type=ATG;rbs_motif=GGAGG;rbs_spacer=5-10bp;gc_cont=0.418	Nostoc sp. PCC 7524	Cyanobacteria	WP_015141396.1 AbrB/MazE/SpoVT family DNA-binding domain-containing protein [Nostoc sp. PCC 7524]	43.6	78	44	0	9.0x10^-13	94.0
NODE_21520_length_1899_cov_3.352144_1	NODE_21520_length_1899_cov_3.352144_1 # 1 # 210 # 1 # ID=21520_1;partial=10;start_type=Edge;rbs_motif=None;rbs_spacer=None;gc_cont=0.548	Microcoleus sp. PCC 7113	Cyanobacteria	WP_015182164.1 HAD-IB family phosphatase [Microcoleus sp. PCC 7113]	54.9	51	23	0	8.7x10^-09	72.9
NODE_21520_length_1899_cov_3.352144_2	NODE_21520_length_1899_cov_3.352144_2 # 200 # 808 # 1 # ID=21520_2;partial=00;start_type=TTG;rbs_motif=GGAG/GAGG;rbs_spacer=5-10bp;gc_cont=0.578	Pleurocapsa minor;Pleurocapsa sp. PCC 7327	Cyanobacteria	WP_015143984.1 methylthioribulose 1-phosphate dehydratase [Pleurocapsa minor]	47.5	202	96	4	1.4x10^-38	96.6
NODE_21527_length_1899_cov_2.228555_3	NODE_21527_length_1899_cov_2.228555_3 # 1432 # 1899 # -1 # ID=21527_3;partial=01;start_type=Edge;rbs_motif=None;rbs_spacer=None;gc_cont=0.645	Calothrix parietina;Calothrix sp. PCC 6303	Cyanobacteria	WP_015197703.1 ISAzo13-like element ISCasp1 family transposase [Calothrix parietina]	44.0	116	58	1	6.4x10^-20	74.4
NODE_21551_length_1897_cov_3.723729_3	NODE_21551_length_1897_cov_3.723729_3 # 1176 # 1895 # -1 # ID=21551_3;partial=01;start_type=Edge;rbs_motif=None;rbs_spacer=None;gc_cont=0.697	Cyanobacteria;Chroococcidiopsis thermalis PCC 7203;Cyanosarcina cf. burmensis CCALA 770	Cyanobacteria	WP_015156615.1 MULTISPECIES: MFS transporter [Cyanobacteria]	50.2	231	105	2	1.1x10^-45	92.9
[truncated: 2,868 more rows]
